# Supplementary material for: Hypervalent iodine compounds for anti-Markovnikov-type iodo-oxyimidation of vinylarenes
Source: Beilstein J Org Chem. 2018 Aug 16;14:2146–55. doi: 10.3762/bjoc.14.188 (PMC6122379; doi:10.3762/bjoc.14.188)
Supplement: File 2 — X-ray structure analysis data for 3ca (CCDC-1845323). [file Beilstein_J_Org_Chem-14-2146-s002.cif]

data_c582
_audit_creation_date              2018-01-09
_audit_creation_method
;
Olex2 1.2
(compiled 2017.08.10 svn.r3458 for OlexSys, GUI svn.r5381)
;
_shelxl_version_number            2014/6
_publ_contact_author_address      ?
_publ_contact_author_email        ?
_publ_contact_author_id_orcid     ?
_publ_contact_author_name         ''
_publ_contact_author_phone        ?
_publ_section_references
;
Dolomanov, O.V., Bourhis, L.J., Gildea, R.J, Howard, J.A.K. & Puschmann, H.
 (2009), J. Appl. Cryst. 42, 339-341.

Sheldrick, G.M. (2015). Acta Cryst. C71, 3-8.
;
_chemical_name_common             ?
_chemical_name_systematic         ?
_chemical_formula_moiety          'C16 H11 Cl I N O3'
_chemical_formula_sum             'C16 H11 Cl I N O3'
_chemical_formula_weight          427.61
_chemical_absolute_configuration  ?
_chemical_melting_point           ?
loop_
  _atom_type_symbol
  _atom_type_description
  _atom_type_scat_dispersion_real
  _atom_type_scat_dispersion_imag
  _atom_type_scat_source
 'C' 'C' 0.0070 0.0030 'International Tables Vol C Tables 4.2.6.8 and 6.1.1.4'
 'H' 'H' 0.0000 0.0000 'International Tables Vol C Tables 4.2.6.8 and 6.1.1.4'
 'Cl' 'Cl' 0.2280 0.2890 'International Tables Vol C Tables 4.2.6.8 and 6.1.1.4'
 'I' 'I' 0.0100 3.1120 'International Tables Vol C Tables 4.2.6.8 and 6.1.1.4'
 'N' 'N' 0.0130 0.0060 'International Tables Vol C Tables 4.2.6.8 and 6.1.1.4'
 'O' 'O' 0.0220 0.0120 'International Tables Vol C Tables 4.2.6.8 and 6.1.1.4'

_shelx_space_group_comment
;
The symmetry employed for this shelxl refinement is uniquely defined
by the following loop, which should always be used as a source of
symmetry information in preference to the above space-group names.
They are only intended as comments.
;
_space_group_crystal_system       'orthorhombic'
_space_group_IT_number            43
_space_group_name_H-M_alt         'F d d 2'
_space_group_name_Hall            'F 2 -2d'
loop_
  _space_group_symop_operation_xyz
 'x, y, z'
 '-x, -y, z'
 'x+1/4, -y+1/4, z+1/4'
 '-x+1/4, y+1/4, z+1/4'
 'x, y+1/2, z+1/2'
 '-x, -y+1/2, z+1/2'
 'x+1/4, -y+3/4, z+3/4'
 '-x+1/4, y+3/4, z+3/4'
 'x+1/2, y, z+1/2'
 '-x+1/2, -y, z+1/2'
 'x+3/4, -y+1/4, z+3/4'
 '-x+3/4, y+1/4, z+3/4'
 'x+1/2, y+1/2, z'
 '-x+1/2, -y+1/2, z'
 'x+3/4, -y+3/4, z+1/4'
 '-x+3/4, y+3/4, z+1/4'

_cell_length_a                    27.181(5)
_cell_length_b                    48.899(10)
_cell_length_c                    5.0757(10)
_cell_angle_alpha                 90
_cell_angle_beta                  90
_cell_angle_gamma                 90
_cell_volume                      6746(2)
_cell_formula_units_Z             16
_cell_measurement_reflns_used     999
_cell_measurement_temperature     100
_cell_measurement_theta_max       35.279
_cell_measurement_theta_min       3.949
_shelx_estimated_absorpt_T_max    ?
_shelx_estimated_absorpt_T_min    ?
_exptl_absorpt_coefficient_mu     4.884
_exptl_absorpt_correction_T_max   1.00
_exptl_absorpt_correction_T_min   0.34
_exptl_absorpt_correction_type    multi-scan
_exptl_absorpt_process_details    'Scala (Evans, 2005)'
_exptl_absorpt_special_details    ?
_exptl_crystal_colour             colourless
_exptl_crystal_colour_primary     colourless
_exptl_crystal_density_diffrn     1.684
_exptl_crystal_density_meas       ?
_exptl_crystal_density_method     ?
_exptl_crystal_description        needle
_exptl_crystal_F_000              3328
_exptl_crystal_preparation        ?
_exptl_crystal_size_max           0.12
_exptl_crystal_size_mid           0.03
_exptl_crystal_size_min           0.03
_exptl_transmission_factor_max    ?
_exptl_transmission_factor_min    ?
_diffrn_reflns_av_R_equivalents   0.1735
_diffrn_reflns_av_unetI/netI      0.1626
_diffrn_reflns_Laue_measured_fraction_full 0.972
_diffrn_reflns_Laue_measured_fraction_max 0.998
_diffrn_reflns_limit_h_max        31
_diffrn_reflns_limit_h_min        -32
_diffrn_reflns_limit_k_max        58
_diffrn_reflns_limit_k_min        -58
_diffrn_reflns_limit_l_max        6
_diffrn_reflns_limit_l_min        -6
_diffrn_reflns_number             9382
_diffrn_reflns_point_group_measured_fraction_full 0.972
_diffrn_reflns_point_group_measured_fraction_max 0.999
_diffrn_reflns_theta_full         35.279
_diffrn_reflns_theta_max          34.956
_diffrn_reflns_theta_min          3.949
_diffrn_ambient_temperature       100
_diffrn_detector                  'CCD area detector'
_diffrn_detector_area_resol_mean  ?
_diffrn_detector_type             'Rayonix SX 165 area detector'
_diffrn_measured_fraction_theta_full 0.972
_diffrn_measured_fraction_theta_max 0.998
_diffrn_measurement_device
'MarExperts mardtb goniostat and Rayonix SX 165 detector'
_diffrn_measurement_device_type
'MarExperts mardtb goniostat and Rayonix SX 165 detector'
_diffrn_measurement_method        '/f scan'
_diffrn_radiation_type            ?
_diffrn_radiation_wavelength      0.9626
_diffrn_source                    synchrotron
_diffrn_special_details           ?
_reflns_Friedel_coverage          0.780
_reflns_Friedel_fraction_full     0.971
_reflns_Friedel_fraction_max      1.000
_reflns_number_gt                 2095
_reflns_number_total              2674
_reflns_special_details
;
 Reflections were merged by SHELXL according to the crystal
 class for the calculation of statistics and refinement.
 
 _reflns_Friedel_fraction is defined as the number of unique
 Friedel pairs measured divided by the number that would be
 possible theoretically, ignoring centric projections and
 systematic absences.
;
_reflns_threshold_expression      'I > 2\s(I)'
_computing_cell_refinement        iMosflm
_computing_data_collection        Automar
_computing_data_reduction         iMosflm
_computing_molecular_graphics     'Olex2 (Dolomanov et al., 2009)'
_computing_publication_material   'Olex2 (Dolomanov et al., 2009)'
_computing_structure_refinement   'ShelXL (Sheldrick, 2015)'
_computing_structure_solution     ?
_refine_diff_density_max          1.171
_refine_diff_density_min          -0.960
_refine_diff_density_rms          0.163
_refine_ls_abs_structure_details
;
 Refined as an inversion twin.
;
_refine_ls_abs_structure_Flack    0.48(5)
_refine_ls_extinction_coef        0.00012(7)
_refine_ls_extinction_expression  'Fc^*^=kFc[1+0.001xFc^2^\l^3^/sin(2\q)]^-1/4^'
_refine_ls_extinction_method      SHELXL
_refine_ls_goodness_of_fit_ref    0.987
_refine_ls_hydrogen_treatment     constr
_refine_ls_matrix_type            full
_refine_ls_number_parameters      169
_refine_ls_number_reflns          2674
_refine_ls_number_restraints      4
_refine_ls_R_factor_all           0.0871
_refine_ls_R_factor_gt            0.0715
_refine_ls_restrained_S_all       0.987
_refine_ls_shift/su_max           0.000
_refine_ls_shift/su_mean          0.000
_refine_ls_structure_factor_coef  Fsqd
_refine_ls_weighting_details
'w=1/[\s^2^(Fo^2^)+(0.0452P)^2^] where P=(Fo^2^+2Fc^2^)/3'
_refine_ls_weighting_scheme       calc
_refine_ls_wR_factor_gt           0.1550
_refine_ls_wR_factor_ref          0.1728
_refine_special_details
;
 Refined as a 2-component inversion twin.
;
_olex2_refinement_description
;
1. Twinned data refinement
 Scales: 0.52(5)
 0.48(5)
2. Fixed Uiso
 At 1.2 times of:
  All C(H) groups, All C(H,H) groups
3. Restrained distances
 O1-C9B = O1-C9A
 1.45 with sigma of 0.01
 C11B-C10B \\sim C10A-C11A
 with sigma of 0.01
4. Uiso/Uaniso restraints and constraints
Uanis(Cl1A) = Uanis(Cl1B)
Uiso(C16A) = Uiso(C16B)
Uiso(C15A) = Uiso(C15B)
Uiso(C14B) = Uiso(C14A)
Uiso(C13B) = Uiso(C13A)
Uiso(C12B) = Uiso(C12A)
Uiso(C11B) = Uiso(C11A)
Uanis(I1A) = Uanis(I1B)
5. Others
 Fixed Sof: I1A(0.3) I1B(0.7) Cl1A(0.5) Cl1B(0.5) C9A(0.7) H9AA(0.7) H9AB(0.7)
 C9B(0.3) H9BA(0.3) H9BB(0.3) C10A(0.7) H10A(0.7) C10B(0.3) H10B(0.3)
 C15A(0.69447) H15A(0.69447) C16A(0.69447) H16A(0.69447) C11A(0.69447)
 C12A(0.69447) H12A(0.69447) C13A(0.69447) H13A(0.69447) C14A(0.69447)
 C16B(0.30553) H16B(0.30553) C11B(0.30553) C12B(0.30553) H12B(0.30553)
 C13B(0.30553) H13B(0.30553) C14B(0.30553) C15B(0.30553) H15B(0.30553)
6.a Ternary CH refined with riding coordinates:
 C10A(H10A), C10B(H10B)
6.b Secondary CH2 refined with riding coordinates:
 C9A(H9AA,H9AB), C9B(H9BA,H9BB)
6.c Aromatic/amide H refined with riding coordinates:
 C3(H3), C4(H4), C5(H5), C6(H6), C15A(H15A), C16A(H16A), C12A(H12A),
 C13A(H13A), C16B(H16B), C12B(H12B), C13B(H13B), C15B(H15B)
6.d Fitted hexagon refined as free rotating group:
 C15A(C16A,C11A,C12A,C13A,C14A), C16B(C11B,C12B,C13B,C14B,C15B)
;
_atom_sites_solution_hydrogens    geom
_atom_sites_solution_primary      ?
_atom_sites_solution_secondary    ?
loop_
  _atom_site_label
  _atom_site_type_symbol
  _atom_site_fract_x
  _atom_site_fract_y
  _atom_site_fract_z
  _atom_site_U_iso_or_equiv
  _atom_site_adp_type
  _atom_site_occupancy
  _atom_site_site_symmetry_order
  _atom_site_calc_flag
  _atom_site_refinement_flags_posn
  _atom_site_refinement_flags_adp
  _atom_site_refinement_flags_occupancy
  _atom_site_disorder_assembly
  _atom_site_disorder_group
 I1A I 0.57579(18) 0.48447(11) 0.1695(10) 0.0306(5) Uani 0.3 1 d . . P A 2
 I1B I 0.58642(6) 0.47824(4) 0.2384(4) 0.0306(5) Uani 0.7 1 d . . P B 1
 Cl1A Cl 0.8054(14) 0.5627(10) 0.104(5) 0.058(5) Uani 0.5 1 d . . P B 1
 Cl1B Cl 0.8082(14) 0.5585(10) 0.194(5) 0.058(5) Uani 0.5 1 d . . P A 2
 O1 O 0.5735(3) 0.55827(18) 0.6248(19) 0.035(2) Uani 1 1 d D . . . .
 O2 O 0.5686(3) 0.59831(19) 0.212(2) 0.034(2) Uani 1 1 d . . . . .
 O3 O 0.4845(3) 0.56187(18) 0.9230(18) 0.033(2) Uani 1 1 d . . . . .
 N1 N 0.5353(3) 0.5762(2) 0.580(2) 0.028(3) Uani 1 1 d . . . . .
 C1 C 0.4915(4) 0.5766(2) 0.734(3) 0.024(3) Uani 1 1 d . . . . .
 C2 C 0.4608(3) 0.5986(3) 0.610(2) 0.019(3) Uani 1 1 d . . . . .
 C3 C 0.4134(4) 0.6081(3) 0.677(3) 0.028(3) Uani 1 1 d . . . . .
 H3 H 0.3961 0.6007 0.8181 0.034 Uiso 1 1 calc R . . . .
 C4 C 0.3935(4) 0.6292(3) 0.521(3) 0.036(3) Uani 1 1 d . . . . .
 H4 H 0.3617 0.6352 0.5552 0.043 Uiso 1 1 calc R . . . .
 C5 C 0.4198(4) 0.6413(3) 0.319(3) 0.035(4) Uani 1 1 d . . . . .
 H5 H 0.4059 0.6557 0.2253 0.042 Uiso 1 1 calc R . . . .
 C6 C 0.4681(4) 0.6319(3) 0.252(3) 0.028(3) Uani 1 1 d . . . . .
 H6 H 0.4859 0.6397 0.1148 0.033 Uiso 1 1 calc R . . . .
 C7 C 0.4873(4) 0.6104(3) 0.403(2) 0.026(3) Uani 1 1 d . . . . .
 C8 C 0.5356(4) 0.5955(3) 0.372(2) 0.024(3) Uani 1 1 d . . . . .
 C9A C 0.5636(6) 0.5343(3) 0.455(4) 0.025(4) Uiso 0.7 1 d D . P B 1
 H9AA H 0.5587 0.5402 0.2748 0.031 Uiso 0.7 1 calc R . P B 1
 H9AB H 0.5341 0.5250 0.5144 0.031 Uiso 0.7 1 calc R . P B 1
 C9B C 0.5672(18) 0.5294(4) 0.572(12) 0.033(12) Uiso 0.3 1 d D . P A 2
 H9BA H 0.5327 0.5244 0.5651 0.039 Uiso 0.3 1 calc R . P A 2
 H9BB H 0.5835 0.5183 0.7039 0.039 Uiso 0.3 1 calc R . P A 2
 C10A C 0.6081(5) 0.5148(3) 0.472(4) 0.025(4) Uiso 0.7 1 d D . P B 1
 H10A H 0.6123 0.5092 0.6559 0.029 Uiso 0.7 1 calc R . P B 1
 C10B C 0.5921(8) 0.5261(8) 0.297(7) 0.017(8) Uiso 0.3 1 d D . P A 2
 H10B H 0.5745 0.5383 0.1765 0.021 Uiso 0.3 1 calc R . P A 2
 C15A C 0.7049(4) 0.5556(4) 0.083(3) 0.035(4) Uiso 0.6945 1 d . . P B 1
 H15A H 0.7065 0.5675 -0.0593 0.042 Uiso 0.6945 1 calc R . P B 1
 C16A C 0.6598(3) 0.5447(3) 0.160(3) 0.023(4) Uiso 0.6945 1 d G . P B 1
 H16A H 0.6313 0.5494 0.0693 0.027 Uiso 0.6945 1 calc R . P B 1
 C11A C 0.6574(3) 0.5268(3) 0.372(3) 0.020(3) Uiso 0.6945 1 d DG . P B 1
 C12A C 0.7001(4) 0.5198(3) 0.508(2) 0.028(4) Uiso 0.6945 1 d G . P B 1
 H12A H 0.6984 0.5078 0.6497 0.034 Uiso 0.6945 1 calc R . P B 1
 C13A C 0.7451(3) 0.5306(3) 0.431(3) 0.036(4) Uiso 0.6945 1 d G . P B 1
 H13A H 0.7736 0.5259 0.5211 0.043 Uiso 0.6945 1 calc R . P B 1
 C14A C 0.7475(3) 0.5485(4) 0.218(4) 0.031(3) Uiso 0.6945 1 d G . P B 1
 C16B C 0.6638(9) 0.5519(7) 0.085(6) 0.023(4) Uiso 0.3055 1 d . . P A 2
 H16B H 0.6415 0.5597 -0.0320 0.027 Uiso 0.3055 1 calc R . P A 2
 C11B C 0.6474(6) 0.5335(6) 0.275(6) 0.020(3) Uiso 0.3055 1 d DG . P A 2
 C12B C 0.6806(9) 0.5219(6) 0.450(6) 0.028(4) Uiso 0.3055 1 d G . P A 2
 H12B H 0.6696 0.5096 0.5767 0.034 Uiso 0.3055 1 calc R . P A 2
 C13B C 0.7302(8) 0.5286(8) 0.436(7) 0.036(4) Uiso 0.3055 1 d G . P A 2
 H13B H 0.7525 0.5208 0.5528 0.043 Uiso 0.3055 1 calc R . P A 2
 C14B C 0.7466(7) 0.5470(9) 0.246(8) 0.031(3) Uiso 0.3055 1 d G . P A 2
 C15B C 0.7134(10) 0.5586(8) 0.071(7) 0.035(4) Uiso 0.3055 1 d G . P A 2
 H15B H 0.7244 0.5709 -0.0559 0.042 Uiso 0.3055 1 calc R . P A 2

loop_
  _atom_site_aniso_label
  _atom_site_aniso_U_11
  _atom_site_aniso_U_22
  _atom_site_aniso_U_33
  _atom_site_aniso_U_23
  _atom_site_aniso_U_13
  _atom_site_aniso_U_12
 I1A 0.0290(10) 0.0249(11) 0.0379(12) -0.0015(7) -0.0042(7) 0.0002(6)
 I1B 0.0290(10) 0.0249(11) 0.0379(12) -0.0015(7) -0.0042(7) 0.0002(6)
 Cl1A 0.026(4) 0.078(12) 0.070(17) -0.013(13) 0.015(11) -0.011(5)
 Cl1B 0.026(4) 0.078(12) 0.070(17) -0.013(13) 0.015(11) -0.011(5)
 O1 0.021(4) 0.021(5) 0.062(7) -0.006(5) -0.008(4) 0.008(4)
 O2 0.023(4) 0.045(6) 0.036(5) -0.003(5) 0.012(5) 0.000(4)
 O3 0.029(4) 0.035(5) 0.034(6) 0.008(5) 0.002(4) -0.007(4)
 N1 0.014(5) 0.037(7) 0.034(6) 0.001(5) 0.000(4) 0.005(4)
 C1 0.020(5) 0.025(6) 0.028(6) 0.005(7) 0.001(6) -0.008(5)
 C2 0.008(5) 0.029(7) 0.020(6) 0.001(5) 0.004(4) 0.003(5)
 C3 0.019(5) 0.047(9) 0.018(8) -0.007(6) 0.005(5) 0.000(5)
 C4 0.018(6) 0.056(9) 0.035(8) -0.006(8) -0.002(6) 0.017(6)
 C5 0.028(7) 0.044(9) 0.034(9) -0.004(7) -0.002(6) 0.009(6)
 C6 0.024(5) 0.033(7) 0.026(7) 0.000(7) 0.004(6) 0.000(5)
 C7 0.016(5) 0.031(7) 0.030(8) -0.005(6) 0.004(5) -0.002(5)
 C8 0.015(5) 0.038(8) 0.018(6) -0.010(6) 0.005(5) -0.008(5)

_geom_special_details
;
 All esds (except the esd in the dihedral angle between two l.s. planes)
 are estimated using the full covariance matrix.  The cell esds are taken
 into account individually in the estimation of esds in distances, angles
 and torsion angles; correlations between esds in cell parameters are only
 used when they are defined by crystal symmetry.  An approximate (isotropic)
 treatment of cell esds is used for estimating esds involving l.s. planes.
;
loop_
  _geom_bond_atom_site_label_1
  _geom_bond_atom_site_label_2
  _geom_bond_distance
  _geom_bond_site_symmetry_2
  _geom_bond_publ_flag
 I1A C10B 2.18(4) . ?
 I1B C10A 2.225(18) . ?
 Cl1A C14A 1.81(4) . ?
 Cl1B C14B 1.79(4) . ?
 O1 N1 1.378(13) . ?
 O1 C9A 1.476(11) . ?
 O1 C9B 1.449(13) . ?
 O2 C8 1.221(13) . ?
 O3 C1 1.215(15) . ?
 N1 C1 1.427(14) . ?
 N1 C8 1.411(16) . ?
 C1 C2 1.501(17) . ?
 C2 C3 1.410(15) . ?
 C2 C7 1.399(16) . ?
 C3 H3 0.9300 . ?
 C3 C4 1.41(2) . ?
 C4 H4 0.9300 . ?
 C4 C5 1.38(2) . ?
 C5 H5 0.9300 . ?
 C5 C6 1.431(16) . ?
 C6 H6 0.9300 . ?
 C6 C7 1.400(18) . ?
 C7 C8 1.512(16) . ?
 C9A H9AA 0.9700 . ?
 C9A H9AB 0.9700 . ?
 C9A C10A 1.54(2) . ?
 C9B H9BA 0.9700 . ?
 C9B H9BB 0.9700 . ?
 C9B C10B 1.56(7) . ?
 C10A H10A 0.9800 . ?
 C10A C11A 1.549(15) . ?
 C10B H10B 0.9800 . ?
 C10B C11B 1.551(18) . ?
 C15A H15A 0.9300 . ?
 C15A C16A 1.3900 . ?
 C15A C14A 1.3900 . ?
 C16A H16A 0.9300 . ?
 C16A C11A 1.3900 . ?
 C11A C12A 1.3900 . ?
 C12A H12A 0.9300 . ?
 C12A C13A 1.3900 . ?
 C13A H13A 0.9300 . ?
 C13A C14A 1.3900 . ?
 C16B H16B 0.9300 . ?
 C16B C11B 1.3900 . ?
 C16B C15B 1.3900 . ?
 C11B C12B 1.3900 . ?
 C12B H12B 0.9300 . ?
 C12B C13B 1.3900 . ?
 C13B H13B 0.9300 . ?
 C13B C14B 1.3900 . ?
 C14B C15B 1.3900 . ?
 C15B H15B 0.9300 . ?

loop_
  _geom_angle_atom_site_label_1
  _geom_angle_atom_site_label_2
  _geom_angle_atom_site_label_3
  _geom_angle
  _geom_angle_site_symmetry_1
  _geom_angle_site_symmetry_3
  _geom_angle_publ_flag
 N1 O1 C9A 105.8(10) . . ?
 N1 O1 C9B 120(2) . . ?
 O1 N1 C1 123.0(10) . . ?
 O1 N1 C8 123.0(9) . . ?
 C8 N1 C1 114.0(10) . . ?
 O3 C1 N1 123.9(11) . . ?
 O3 C1 C2 132.0(10) . . ?
 N1 C1 C2 104.0(10) . . ?
 C3 C2 C1 129.9(11) . . ?
 C7 C2 C1 109.0(9) . . ?
 C7 C2 C3 121.1(11) . . ?
 C2 C3 H3 121.5 . . ?
 C2 C3 C4 117.1(12) . . ?
 C4 C3 H3 121.5 . . ?
 C3 C4 H4 118.9 . . ?
 C5 C4 C3 122.1(11) . . ?
 C5 C4 H4 118.9 . . ?
 C4 C5 H5 119.6 . . ?
 C4 C5 C6 120.8(13) . . ?
 C6 C5 H5 119.6 . . ?
 C5 C6 H6 121.5 . . ?
 C7 C6 C5 116.9(12) . . ?
 C7 C6 H6 121.5 . . ?
 C2 C7 C6 121.9(10) . . ?
 C2 C7 C8 108.9(11) . . ?
 C6 C7 C8 129.1(11) . . ?
 O2 C8 N1 125.4(11) . . ?
 O2 C8 C7 130.7(12) . . ?
 N1 C8 C7 104.0(9) . . ?
 O1 C9A H9AA 110.0 . . ?
 O1 C9A H9AB 110.0 . . ?
 O1 C9A C10A 108.5(13) . . ?
 H9AA C9A H9AB 108.4 . . ?
 C10A C9A H9AA 110.0 . . ?
 C10A C9A H9AB 110.0 . . ?
 O1 C9B H9BA 111.3 . . ?
 O1 C9B H9BB 111.3 . . ?
 O1 C9B C10B 102(3) . . ?
 H9BA C9B H9BB 109.2 . . ?
 C10B C9B H9BA 111.3 . . ?
 C10B C9B H9BB 111.3 . . ?
 I1B C10A H10A 108.4 . . ?
 C9A C10A I1B 105.2(10) . . ?
 C9A C10A H10A 108.4 . . ?
 C9A C10A C11A 115.2(14) . . ?
 C11A C10A I1B 111.1(10) . . ?
 C11A C10A H10A 108.4 . . ?
 I1A C10B H10B 106.5 . . ?
 C9B C10B I1A 105.9(18) . . ?
 C9B C10B H10B 106.5 . . ?
 C11B C10B I1A 113(2) . . ?
 C11B C10B C9B 117(3) . . ?
 C11B C10B H10B 106.5 . . ?
 C16A C15A H15A 120.0 . . ?
 C16A C15A C14A 120.0 . . ?
 C14A C15A H15A 120.0 . . ?
 C15A C16A H16A 120.0 . . ?
 C11A C16A C15A 120.0 . . ?
 C11A C16A H16A 120.0 . . ?
 C16A C11A C10A 122.2(10) . . ?
 C16A C11A C12A 120.0 . . ?
 C12A C11A C10A 117.8(10) . . ?
 C11A C12A H12A 120.0 . . ?
 C13A C12A C11A 120.0 . . ?
 C13A C12A H12A 120.0 . . ?
 C12A C13A H13A 120.0 . . ?
 C12A C13A C14A 120.0 . . ?
 C14A C13A H13A 120.0 . . ?
 C15A C14A Cl1A 118.1(11) . . ?
 C13A C14A Cl1A 121.9(12) . . ?
 C13A C14A C15A 120.0 . . ?
 C11B C16B H16B 120.0 . . ?
 C11B C16B C15B 120.0 . . ?
 C15B C16B H16B 120.0 . . ?
 C16B C11B C10B 121(2) . . ?
 C12B C11B C10B 119(2) . . ?
 C12B C11B C16B 120.0 . . ?
 C11B C12B H12B 120.0 . . ?
 C11B C12B C13B 120.0 . . ?
 C13B C12B H12B 120.0 . . ?
 C12B C13B H13B 120.0 . . ?
 C14B C13B C12B 120.0 . . ?
 C14B C13B H13B 120.0 . . ?
 C13B C14B Cl1B 127(2) . . ?
 C13B C14B C15B 120.0 . . ?
 C15B C14B Cl1B 113(2) . . ?
 C16B C15B H15B 120.0 . . ?
 C14B C15B C16B 120.0 . . ?
 C14B C15B H15B 120.0 . . ?

_shelx_res_file
;
TITL c582of_a.res in Fdd2
REM Old TITL c582of in Fdd2
REM SHELXT solution in Fdd2
REM R1 0.140, Rweak 0.036, Alpha 0.011, Orientation as input
REM Flack x = 0.401 ( 0.071 ) from Parsons' quotients
REM Formula found by SHELXT: C16 N O3 Cl1A I
CELL 0.9626 27.1808 48.8988 5.0757 90 90 90
ZERR 16 0.0054 0.0098 0.001 0 0 0
LATT -4
SYMM -X,-Y,+Z
SYMM 0.25+X,0.25-Y,0.25+Z
SYMM 0.25-X,0.25+Y,0.25+Z
SFAC C H Cl I N O
DISP C 0.007 0.003 24.953
DISP Cl 0.228 0.289 1714.229
DISP H -0 0 0.636
DISP I 0.01 3.112 18186.735
DISP N 0.013 0.006 46.204
DISP O 0.022 0.012 79.803
UNIT 256 176 16 16 16 48
DFIX 1.45 0.01 O1 C9B O1 C9A
SADI 0.01 C11B C10B C10A C11A
EADP Cl1A Cl1B
EADP C16A C16B
EADP C15A C15B
EADP C14B C14A
EADP C13B C13A
EADP C12B C12A
EADP C11B C11A
EADP I1A I1B

L.S. 10
PLAN  20
BOND $H
LIST 4
fmap 2
acta
SHEL 50 0.84
TWIN -1 0 0 0 -1 0 0 0 -1 2
OMIT 1 35 -5
OMIT 1 27 5
REM <olex2.extras>
REM <HklSrc "%.\\c582.hkl">
REM </olex2.extras>

WGHT    0.045200
EXTI    0.000120
BASF   0.47700
FVAR       0.10897
PART 2
I1A   4    0.575787    0.484471    0.169474    10.30000    0.02899    0.02485 =
         0.03791   -0.00151   -0.00422    0.00024
PART 0
PART 1
I1B   4    0.586423    0.478236    0.238399    10.70000    0.02899    0.02485 =
         0.03791   -0.00151   -0.00422    0.00024
CL1A  3    0.805411    0.562679    0.104064    10.50000    0.02645    0.07753 =
         0.07020   -0.01327    0.01540   -0.01077
PART 0
PART 2
CL1B  3    0.808227    0.558534    0.194176    10.50000    0.02645    0.07753 =
         0.07020   -0.01327    0.01540   -0.01077
PART 0
O1    6    0.573477    0.558267    0.624789    11.00000    0.02058    0.02129 =
         0.06166   -0.00569   -0.00756    0.00782
O2    6    0.568644    0.598314    0.211551    11.00000    0.02300    0.04457 =
         0.03578   -0.00338    0.01180   -0.00038
O3    6    0.484466    0.561867    0.923043    11.00000    0.02933    0.03547 =
         0.03357    0.00804    0.00235   -0.00728
N1    5    0.535346    0.576239    0.579624    11.00000    0.01371    0.03745 =
         0.03396    0.00109    0.00029    0.00512
C1    1    0.491528    0.576635    0.734350    11.00000    0.02043    0.02547 =
         0.02754    0.00531    0.00131   -0.00754
C2    1    0.460791    0.598606    0.609842    11.00000    0.00812    0.02857 =
         0.02009    0.00065    0.00401    0.00342
C3    1    0.413429    0.608060    0.677042    11.00000    0.01925    0.04702 =
         0.01813   -0.00692    0.00506    0.00025
AFIX  43
H3    2    0.396089    0.600681    0.818096    11.00000   -1.20000
AFIX   0
C4    1    0.393492    0.629192    0.521059    11.00000    0.01820    0.05553 =
         0.03469   -0.00613   -0.00164    0.01671
AFIX  43
H4    2    0.361651    0.635185    0.555173    11.00000   -1.20000
AFIX   0
C5    1    0.419787    0.641297    0.318874    11.00000    0.02834    0.04401 =
         0.03383   -0.00425   -0.00189    0.00897
AFIX  43
H5    2    0.405918    0.655716    0.225284    11.00000   -1.20000
AFIX   0
C6    1    0.468069    0.631901    0.251977    11.00000    0.02448    0.03282 =
         0.02575    0.00039    0.00381    0.00046
AFIX  43
H6    2    0.485877    0.639708    0.114786    11.00000   -1.20000
AFIX   0
C7    1    0.487253    0.610414    0.402623    11.00000    0.01623    0.03092 =
         0.03005   -0.00543    0.00400   -0.00163
C8    1    0.535643    0.595472    0.372487    11.00000    0.01486    0.03842 =
         0.01792   -0.01020    0.00507   -0.00791
PART 1
C9A   1    0.563636    0.534338    0.455478    10.70000    0.02545
AFIX  23
H9AA  2    0.558688    0.540185    0.274793    10.70000   -1.20000
H9AB  2    0.534097    0.525041    0.514431    10.70000   -1.20000
AFIX   0
PART 0
PART 2
C9B   1    0.567208    0.529354    0.571760    10.30000    0.03273
AFIX  23
H9BA  2    0.532664    0.524423    0.565057    10.30000   -1.20000
H9BB  2    0.583544    0.518270    0.703922    10.30000   -1.20000
AFIX   0
PART 0
PART 1
C10A  1    0.608092    0.514819    0.471808    10.70000    0.02456
AFIX  13
H10A  2    0.612311    0.509246    0.655888    10.70000   -1.20000
AFIX   0
PART 0
PART 2
C10B  1    0.592063    0.526068    0.297091    10.30000    0.01717
AFIX  13
H10B  2    0.574454    0.538285    0.176538    10.30000   -1.20000
AFIX  66
PART 0
PART 1
C15A  1    0.704853    0.555576    0.082814    10.69447    0.03525
AFIX  43
H15A  2    0.706459    0.567548   -0.059298    10.69447   -1.20000
AFIX  65
C16A  1    0.659835    0.544719    0.159875    10.69447    0.02282
AFIX  43
H16A  2    0.631321    0.549427    0.069322    10.69447   -1.20000
AFIX  65
C11A  1    0.657434    0.526826    0.372278    10.69447    0.02007
C12A  1    0.700051    0.519790    0.507623    10.69447    0.02794
AFIX  43
H12A  2    0.698444    0.507818    0.649734    10.69447   -1.20000
AFIX  65
C13A  1    0.745069    0.530647    0.430564    10.69447    0.03587
AFIX  43
H13A  2    0.773582    0.525939    0.521119    10.69447   -1.20000
AFIX  65
C14A  1    0.747470    0.548540    0.218162    10.69447    0.03102
AFIX  66
PART 0
PART 2
C16B  1    0.663774    0.551923    0.085205    10.30553    0.02282
AFIX  43
H16B  2    0.641542    0.559732   -0.032007    10.30553   -1.20000
AFIX  65
C11B  1    0.647384    0.533533    0.274692    10.30553    0.02007
C12B  1    0.680611    0.521862    0.449879    10.30553    0.02794
AFIX  43
H12B  2    0.669645    0.509558    0.576658    10.30553   -1.20000
AFIX  65
C13B  1    0.730230    0.528580    0.435580    10.30553    0.03587
AFIX  43
H13B  2    0.752461    0.520770    0.552793    10.30553   -1.20000
AFIX  65
C14B  1    0.746621    0.546969    0.246094    10.30553    0.03102
C15B  1    0.713394    0.558640    0.070905    10.30553    0.03525
AFIX  43
H15B  2    0.724360    0.570944   -0.055874    10.30553   -1.20000
AFIX   0
HKLF 4

REM  c582of_a.res in Fdd2
REM R1 =  0.0715 for    2095 Fo > 4sig(Fo)  and  0.0871 for all    2674 data
REM    169 parameters refined using      4 restraints

END

WGHT      0.0371      0.0000

REM Highest difference peak  1.171,  deepest hole -0.960,  1-sigma level  0.163
Q1    1   0.5850  0.4596  0.2418  11.00000  0.05    1.17
Q2    1   0.5601  0.4892  0.0707  11.00000  0.05    1.09
Q3    1   0.5831  0.4992  0.2141  11.00000  0.05    1.06
Q4    1   0.5835  0.4588  0.0441  11.00000  0.05    1.04
Q5    1   0.5886  0.5003  0.4042  11.00000  0.05    0.93
Q6    1   0.5872  0.4567  0.4140  11.00000  0.05    0.84
Q7    1   0.4432  0.5623  1.1215  11.00000  0.05    0.72
Q8    1   0.5783  0.4984  0.8306  11.00000  0.05    0.72
Q9    1   0.5932  0.4994  0.6305  11.00000  0.05    0.69
Q10   1   0.5809  0.4323  0.2943  11.00000  0.05    0.66
Q11   1   0.6177  0.4986  0.2477  11.00000  0.05    0.64
Q12   1   0.6229  0.5166  0.3819  11.00000  0.05    0.59
Q13   1   0.8727  0.5606 -0.1342  11.00000  0.05    0.56
Q14   1   0.6607  0.5011  0.1442  11.00000  0.05    0.53
Q15   1   0.6196  0.4374  0.1397  11.00000  0.05    0.53
Q16   1   0.6327  0.5169  0.1089  11.00000  0.05    0.51
Q17   1   0.4692  0.5520  1.0114  11.00000  0.05    0.51
Q18   1   0.5768  0.5389  0.6290  11.00000  0.05    0.50
Q19   1   0.4782  0.5513  1.2857  11.00000  0.05    0.48
Q20   1   0.5863  0.5147  0.5326  11.00000  0.05    0.47
;
_shelx_res_checksum               66817
_shelx_hkl_file
;
   0  -8   0  138.89   39.41
   0 -10   0    1.00    4.24
   0 -12   0  497.85  127.45
   0 -14   0    0.66    4.79
   0 -16   0  273.60   72.73
   0 -18   0   -1.46    4.51
   0 -20   0 1656.73  364.21
   0 -20   0  950.47  369.59
   0 -22   0    2.20    6.00
   0 -22   0   -0.40    8.77
   0 -24   0 9999.00 1980.71
   0 -24   0 3399.46 1985.27
   0 -26   0    2.85    7.03
   0 -26   0    1.87    9.45
   0 -28   0 2545.04  557.14
   0 -28   0 1604.12  561.44
   0 -30   0   19.49   11.04
   0 -30   0   10.74   13.83
   0 -32   0  379.45   82.09
   0 -32   0  160.25   85.47
   0 -34   0    3.49    9.36
   0 -34   0   20.25   12.19
   0 -36   0   17.72   10.83
   0 -36   0    2.98   12.75
   0 -38   0    2.95    8.45
   0 -38   0    0.11   10.93
   0 -40   0  214.41   44.04
   0 -40   0   33.89   45.36
   0 -42   0    5.95   10.16
   0 -44   0  161.05   48.34
   0 -46   0   -2.15   10.87
   0 -48   0  482.27  127.26
   0 -50   0   -1.28   12.27
   0 -52   0  570.33  149.60
   0 -54   0    0.93   11.97
   0 -56   0   13.91   15.55
   0 -58   0   -2.87   12.69
   0 -60   0   11.76   18.30
   0 -62   0    2.34   18.74
   2   6   0   49.47   26.40
  -2  -6   0   89.91   25.04
  -2  -6   0   76.80   22.44
   2   6   0   67.05   22.34
   2   6   0   72.00   18.63
  -2  -8   0 1437.66  353.06
   2   8   0 1394.07  349.08
  -2 -10   0 2247.07  617.49
  -2 -10   0 2235.97  613.51
   2  10   0 2822.96  613.27
  -2 -12   0  839.62  278.60
   2  12   0 1207.19  274.28
  -2 -14   0    3.13    6.85
   2  14   0    3.78    5.17
  -2 -16   0 2140.03  719.91
   2  16   0 3230.13  715.61
  -2 -18   0  574.43  222.23
   2  18   0  996.17  218.13
  -2 -20   0  857.57  262.28
  -2 -20   0  913.18  266.19
   2  20   0 1284.63  262.12
  -2 -22   0  436.82  126.52
  -2 -22   0  442.25  130.27
   2  22   0  565.96  126.35
  -2 -24   0   40.20   24.01
   2  24   0   66.75   20.41
  -2 -26   0  561.75  140.47
  -2 -26   0  595.31  144.05
   2  26   0  621.33  140.29
   2  26   0  238.47  145.82
  -2 -28   0  269.70   82.79
  -2 -28   0  270.45   86.24
   2  28   0  447.97   83.04
   2  28   0  119.86   87.91
  -2 -30   0   23.61   11.35
  -2 -30   0   10.38   13.22
   2  30   0   20.68   10.97
   2  30   0    5.48   14.72
  -2 -32   0  529.99  134.68
  -2 -32   0  356.15  137.40
   2  32   0  607.61  134.64
  -2 -34   0  446.61   97.10
  -2 -34   0  192.18   99.12
   2  34   0  488.10   97.01
   2  34   0  160.01  100.96
  -2 -36   0 1106.63  212.35
  -2 -36   0  295.72  213.97
   2  36   0 1126.70  212.25
   2  36   0  400.82  215.64
  -2 -38   0    8.12    9.69
  -2 -38   0    0.36    9.43
   2  38   0    7.89    9.09
   2  38   0    3.95   14.73
  -2 -40   0  594.85  112.00
  -2 -40   0  132.98  112.95
   2  40   0  603.09  111.93
   2  40   0  158.02  114.80
  -2 -42   0   37.63   17.36
   2  42   0   21.98   15.60
  -2 -44   0  636.58  157.96
   2  44   0  583.74  157.82
  -2 -46   0   32.44   17.71
   2  46   0   25.10   17.33
  -2 -48   0    7.21   12.85
   2  48   0    2.78   12.27
  -2 -50   0  156.10   48.65
   2  50   0  156.74   48.30
  -2 -52   0   59.37   26.27
   2  52   0   61.40   25.52
  -2 -54   0  113.74   41.10
   2  54   0  128.17   40.76
  -2 -56   0   89.96   39.82
   2  56   0  140.60   41.30
  -2 -58   0    7.26   14.83
   2  58   0    7.48   15.14
  -2 -60   0  108.40   42.03
   2  60   0  122.99   43.56
  -2 -62   0   11.51   17.92
   2  62   0   -2.33   20.82
  -4   0   0   49.76    1.79
   4   0   0   42.05   15.26
   4   0   0   48.28   11.23
  -4   0   0   38.65   15.50
   4   2   0  385.43   90.92
  -4  -2   0  331.85   93.11
   4   2   0  349.57   85.52
  -4  -2   0  335.73   85.50
  -4  -2   0  555.31   79.42
  -4  -2   0  290.30   86.19
   4   2   0  278.85   86.64
   4   2   0  410.57   78.88
  -4  -4   0 2878.93  870.04
  -4  -4   0 2751.52  677.85
   4   4   0 2850.39  677.85
   4   6   0  307.16   59.11
  -4  -6   0  283.71   57.63
  -4  -6   0  165.75   56.17
  -4  -6   0  229.30   51.47
   4   6   0  148.09   56.56
   4   6   0  153.23   50.93
   4   8   0 3235.65 1205.91
  -4  -8   0 4665.61  933.77
  -4 -12   0   89.38   25.57
  -4 -12   0   75.57   23.47
   4  12   0   64.42   23.16
   4  12   0   80.57   20.73
  -4 -14   0 3904.25  803.36
  -4 -14   0 2800.45  800.44
   4  14   0 3332.57  800.12
   4  14   0 3162.42  782.69
  -4 -16   0  622.90  125.53
  -4 -16   0  347.96  122.72
   4  16   0  514.24  122.39
   4  16   0  520.17  116.73
  -4 -18   0 2007.76  463.57
   4  18   0 1757.57  460.32
   4  18   0 2296.88  449.11
  -4 -20   0  551.26  138.73
   4  20   0  518.36  135.63
   4  20   0  560.52  129.92
  -4 -22   0  156.69   48.25
   4  22   0  164.52   45.51
  -4 -24   0  396.45  112.04
  -4 -24   0  341.33  114.31
   4  24   0  511.24  111.63
  -4 -26   0    3.16    7.41
  -4 -26   0    0.86    7.03
   4  26   0    3.53    6.26
  -4 -28   0  679.25  165.85
  -4 -28   0  411.66  167.78
   4  28   0  761.49  165.48
  -4 -30   0   59.35   22.85
  -4 -30   0   43.21   24.03
   4  30   0   79.81   22.26
   4  32   0  137.94   34.81
  -4 -32   0  187.68   40.11
  -4 -32   0   70.03   41.14
   4  32   0  159.92   39.53
   4  32   0   30.16   44.32
  -4 -34   0 2029.83  409.00
  -4 -34   0  871.09  410.37
   4  34   0 1802.51  408.53
   4  34   0 1344.42  397.31
   4  36   0    7.49   14.39
  -4 -36   0    8.58    9.77
  -4 -36   0    4.27   10.17
   4  36   0    5.82    8.67
   4  36   0    0.96   12.55
  -4 -38   0 1249.94  217.58
  -4 -38   0  360.06  218.22
   4  38   0 1134.88  217.16
   4  38   0  263.47  220.85
   4  38   0  680.21  209.21
  -4 -40   0   45.72   17.59
   4  40   0   41.09   16.73
   4  40   0    6.44   24.47
  -4 -42   0 1024.66  213.62
   4  42   0  657.31  212.81
  -4 -44   0  231.21   60.17
   4  44   0  184.87   59.43
  -4 -46   0   27.21   17.45
   4  46   0   23.11   15.59
  -4 -48   0  327.86   83.18
   4  48   0  271.13   82.54
  -4 -50   0   65.36   25.86
   4  50   0   54.47   24.88
  -4 -52   0   23.71   17.55
   4  52   0   18.38   16.30
  -4 -54   0   18.09   17.75
   4  54   0   20.70   18.98
  -4 -56   0   40.14   24.18
   4  56   0   50.05   23.48
  -4 -58   0   84.19   34.99
   4  58   0   96.64   34.94
  -4 -60   0   -1.94   16.38
   4  60   0    5.11   19.62
  -4 -62   0   53.78   28.93
  -6   0   0    0.83    3.07
   6   0   0    3.68    4.43
   6   0   0   -0.86    6.06
  -6   0   0    5.74    4.51
   6   2   0 5166.52 1661.62
   6   2   0 5560.61 1663.78
  -6  -2   0 5232.43 1283.86
   6   4   0    5.12    9.54
   6   4   0    2.85    3.37
  -6  -4   0    1.00    2.94
  -6  -4   0   -1.29   10.81
  -6  -4   0    1.36    2.96
  -6  -4   0    1.25    6.66
   6   4   0    1.16    3.08
   6   4   0   -0.60    6.17
  -6  -6   0 5582.50 1329.34
   6   6   0 5492.50 1329.04
   6   8   0   18.24    8.23
  -6  -8   0    6.50    6.67
  -6  -8   0    3.43   16.08
  -6  -8   0   10.74    6.12
  -6  -8   0   16.68   10.71
   6   8   0    7.19    6.47
   6   8   0    7.38    7.88
   6  10   0  890.54  205.52
  -6 -10   0  886.14  202.85
  -6 -10   0  812.28  201.45
  -6 -10   0  822.95  194.09
   6  10   0  682.96  201.85
   6  10   0  762.73  193.74
  -6 -12   0  342.72   98.54
   6  12   0  342.04   95.16
  -6 -12   0  450.20   92.03
  -6 -12   0  361.43   90.39
   6  12   0  263.43   90.44
   6  12   0  318.91   84.67
   6  14   0  758.84  244.80
  -6 -14   0 1238.77  240.96
  -6 -14   0  921.20  239.07
   6  14   0  875.62  238.96
   6  14   0  795.13  230.53
  -6 -16   0   19.51   10.18
   6  16   0    8.40    7.41
   6  16   0   11.74   11.92
  -6 -18   0 3027.88  510.18
  -6 -18   0 1732.52  508.10
   6  18   0 1765.19  507.68
   6  18   0 1494.40  494.76
   6  20   0  422.76  100.60
  -6 -20   0  380.14   93.06
   6  20   0  321.61   90.75
  -6 -22   0 1517.58  355.11
   6  22   0 1328.56  352.74
   6  22   0 1816.28  343.52
  -6 -24   0   48.93   20.42
   6  24   0   51.36   18.17
   6  24   0   57.18   19.96
  -6 -26   0 2429.27  625.29
   6  26   0 2650.78  623.08
   6  26   0 1626.06  607.95
   6  28   0    2.17   12.50
  -6 -28   0   -1.62    9.34
  -6 -28   0    1.42    7.92
   6  28   0    2.03    5.20
  -6 -30   0  688.39  201.99
  -6 -30   0  915.91  203.69
   6  30   0  786.53  201.43
   6  30   0 1127.35  195.58
  -6 -32   0   38.22   16.85
  -6 -32   0   42.74   18.63
   6  32   0   31.12   15.43
   6  32   0   41.35   20.24
  -6 -34   0  228.01   58.70
  -6 -34   0  239.71   60.59
   6  34   0  225.08   57.94
   6  34   0   47.90   63.44
   6  34   0  229.49   55.67
   6  36   0   50.87   16.94
  -6 -36   0   73.81   22.29
  -6 -36   0   46.37   23.87
   6  36   0   67.88   21.04
   6  36   0    7.31   25.98
  -6 -38   0   19.18   11.96
  -6 -38   0    7.23   13.48
   6  38   0   12.53    9.94
   6  38   0    2.33   17.25
   6  38   0    7.11   20.87
  -6 -40   0   29.50   13.06
   6  40   0    0.23   11.81
  -6 -42   0  276.25   72.90
   6  42   0  249.98   72.49
  -6 -44   0  135.57   37.62
   6  44   0   90.45   36.24
  -6 -46   0  373.60   88.60
   6  46   0  271.98   87.68
  -6 -48   0    7.22   13.76
   6  48   0   -1.92   11.15
  -6 -50   0  378.03   97.80
   6  50   0  335.59   97.18
  -6 -52   0    9.74   15.98
   6  52   0   10.12   14.13
  -6 -54   0   77.45   36.05
   6  54   0  119.06   35.93
  -6 -56   0   25.56   21.34
   6  56   0   36.85   20.48
  -6 -58   0   29.61   25.29
   6  58   0   61.22   28.52
  -6 -60   0   12.07   16.09
   6  60   0   10.82   22.93
   8   0   0 3794.89  869.46
  -8   0   0 3397.17  890.19
  -8   0   0 5128.08  869.79
   8   2   0  398.35   86.80
   8   2   0  375.77   81.16
  -8  -2   0  278.81   87.17
  -8  -2   0  332.40   80.63
  -8  -2   0  298.64   87.85
  -8  -2   0  473.26   81.01
   8   2   0  294.80   86.94
   8   2   0  542.47   81.14
  -8  -4   0  609.47  243.46
   8   4   0 1009.02  203.21
   8   4   0 1264.63  195.97
  -8  -4   0  722.96  203.10
  -8  -4   0  574.59  203.37
  -8  -4   0 1306.86  195.06
   8   4   0  840.82  203.84
   8   4   0  836.16  194.40
  -8  -6   0 1742.49  392.17
   8   6   0 1739.98  319.55
  -8  -6   0 1031.84  318.42
  -8  -6   0 1674.96  308.82
  -8  -6   0 1057.73  318.11
   8   6   0 1309.46  319.78
   8   6   0 1457.72  308.29
  -8  -8   0    4.37    5.09
  -8  -8   0    5.51   13.81
  -8  -8   0    7.42    4.62
  -8  -8   0    4.34    9.45
   8   8   0    5.75    5.42
   8   8   0    3.29    6.47
  -8 -10   0 3630.57  866.07
   8  10   0 3959.11  866.98
  -8 -10   0 3191.43  688.87
  -8 -10   0 3331.27  673.46
  -8 -10   0 2463.72  687.86
   8  10   0 2567.19  689.35
  -8 -12   0   99.71   13.07
   8  12   0   82.01   24.66
  -8 -12   0   54.03   21.78
  -8 -12   0   54.15   25.18
  -8 -12   0   64.79   20.92
   8  12   0   62.41   20.00
   8  14   0 3000.13  774.77
  -8 -14   0 2943.33  770.68
  -8 -14   0 3539.25  769.68
  -8 -14   0 3657.26  753.25
   8  14   0 2819.88  770.06
   8  14   0 3421.55  752.86
   8  16   0   54.66   26.33
  -8 -16   0   61.93   21.30
  -8 -16   0   71.05   20.54
   8  16   0   53.82   20.67
   8  16   0   64.59   19.90
   8  18   0  730.41  212.35
  -8 -18   0  770.31  179.17
  -8 -18   0  723.61  178.02
   8  18   0  627.82  177.87
   8  20   0    3.20    9.16
  -8 -20   0    3.40    5.87
   8  20   0    2.67    4.74
   8  22   0    9.46    9.86
  -8 -22   0    7.88    8.55
  -8 -22   0    2.88    5.84
   8  22   0    2.09    5.37
   8  24   0 1169.89  662.99
  -8 -24   0 2978.28  532.49
   8  24   0 1606.89  530.49
   8  26   0   61.18   20.54
  -8 -26   0  109.67   30.05
   8  26   0   74.01   27.71
   8  28   0  495.05  198.13
  -8 -28   0  787.52  169.62
   8  28   0  576.10  167.69
  -8 -30   0  184.94   57.67
  -8 -30   0  233.62   58.91
   8  30   0  204.94   56.94
   8  30   0  137.81   52.91
  -8 -32   0    3.94    9.35
  -8 -32   0    2.35   10.48
   8  32   0    4.56    6.74
   8  32   0    8.39   16.59
   8  34   0 1035.36  315.70
  -8 -34   0 1136.27  260.11
  -8 -34   0  954.45  260.78
   8  34   0  997.33  259.36
   8  36   0   11.16   13.98
  -8 -36   0   19.07   12.43
  -8 -36   0    8.57   13.24
   8  36   0   16.79   10.18
   8  36   0    2.40   17.19
  -8 -38   0 1167.14  226.37
   8  38   0  943.47  225.51
   8  38   0  248.91  230.81
   8  38   0  597.38  216.87
  -8 -40   0    7.25   12.00
   8  40   0    5.08   10.13
  -8 -42   0  391.87   92.14
   8  42   0  288.62   91.13
  -8 -44   0    5.58   12.70
   8  44   0    5.18   10.95
  -8 -46   0   11.18   14.77
   8  46   0    5.05   12.16
  -8 -48   0  122.42   38.51
   8  48   0  111.27   38.60
  -8 -50   0   96.04   33.31
   8  50   0   77.61   31.88
  -8 -52   0  160.76   51.12
   8  52   0  159.58   51.10
  -8 -54   0   73.12   31.21
   8  54   0   75.41   30.56
  -8 -56   0   11.64   19.21
   8  56   0   29.02   19.16
  -8 -58   0  174.58   57.39
   8  58   0  177.08   56.49
  -8 -60   0    2.25   19.53
  10   0   0    2.22    3.44
  10   0   0    1.76   10.04
 -10   0   0    0.43    3.41
 -10   0   0    2.14    8.49
  10   2   0  963.53  407.91
 -10  -2   0 1502.68  410.29
  10   2   0 1516.29  332.25
 -10  -2   0 1224.59  333.05
 -10  -2   0 1195.99  333.34
 -10  -2   0 1289.54  321.74
  10   2   0 1335.49  332.52
  10   2   0 1617.26  322.07
 -10  -4   0  188.62   36.28
  10   4   0  169.45   40.40
  10   4   0  221.85   37.88
 -10  -4   0  101.27   40.16
 -10  -4   0  119.23   40.38
 -10  -4   0  228.39   36.14
  10   4   0  145.46   40.45
  10   4   0  185.78   36.16
  10   6   0  285.30   64.38
  10   6   0  420.63   61.88
 -10  -6   0  204.86   63.71
 -10  -6   0  167.78   58.10
 -10  -6   0  264.41   58.09
  10   6   0  218.15   64.49
  10   6   0  190.10   57.91
 -10  -8   0 2629.61  533.64
 -10  -8   0 1533.96  428.50
 -10  -8   0 1918.17  416.96
 -10  -8   0 1661.94  427.89
  10   8   0 1821.57  429.91
  10   8   0 2800.63  417.40
 -10 -10   0    1.40   11.78
 -10 -10   0    2.42    8.92
 -10 -10   0    1.85    3.60
  10  10   0    1.32    3.75
  10  10   0    2.96   11.38
  10  12   0 2295.47  516.00
 -10 -12   0 2124.56  512.71
 -10 -12   0 2881.04  500.76
 -10 -12   0 1977.64  511.89
 -10 -12   0 3033.99  500.33
  10  12   0 1869.34  513.45
  10  12   0 1825.14  499.19
  10  14   0  306.51  114.33
 -10 -14   0  484.53  110.85
 -10 -14   0  473.02  106.28
 -10 -14   0  457.56  109.97
 -10 -14   0  481.44  104.90
  10  14   0  365.24  111.27
  10  14   0  523.82  104.51
 -10 -16   0 3673.00  897.12
  10  16   0 1887.12  720.65
 -10 -16   0 3518.96  716.31
 -10 -16   0 3084.91  715.48
  10  16   0 2515.46  716.31
  10  16   0 2525.14  699.22
  10  18   0    0.95    9.44
  10  18   0    0.88   10.57
 -10 -18   0    4.61    6.31
 -10 -18   0    1.70   23.13
 -10 -18   0    5.87    5.91
  10  18   0    3.22    4.82
 -10 -20   0  433.47  141.90
 -10 -20   0  640.24  141.55
  10  20   0  570.18  141.66
  10  20   0  564.18  135.12
  10  22   0 2685.64  592.03
  10  22   0 1839.32  473.98
 -10 -24   0    9.92    7.57
 -10 -24   0    7.17    7.98
  10  24   0   11.35    7.61
  10  24   0   12.75   15.21
  10  26   0  627.29  220.43
 -10 -26   0  535.56  185.24
  10  26   0  904.59  184.87
  10  28   0    6.87   12.66
 -10 -28   0    1.70    5.55
  10  28   0    4.32    6.12
 -10 -30   0  150.27   59.61
  10  30   0  266.21   59.39
  10  30   0  227.78   56.16
 -10 -32   0  518.78  117.24
 -10 -32   0  255.43  116.58
  10  32   0  563.23  116.53
  10  32   0  285.73  109.85
 -10 -34   0    8.30   10.94
 -10 -34   0    2.89    8.80
  10  34   0    8.94    9.35
  10  34   0    8.12   19.86
  10  36   0  257.79  134.30
 -10 -36   0  679.55  119.77
 -10 -36   0  167.42  118.65
  10  36   0  525.94  118.81
 -10 -38   0   30.67   17.66
  10  38   0   36.23   16.69
 -10 -40   0  651.08  166.92
  10  40   0  640.02  166.30
 -10 -42   0    6.74   13.39
  10  42   0   11.47   10.52
 -10 -44   0  113.05   37.97
 -10 -46   0  443.47  113.20
  10  46   0  402.04  112.87
 -10 -48   0   49.20   23.99
  10  48   0   44.21   22.47
 -10 -50   0  263.84   73.53
  10  50   0  243.59   73.57
 -10 -52   0    5.97   16.39
  10  52   0    4.86   14.76
 -10 -54   0  116.77   41.93
  10  54   0  117.57   41.38
 -10 -56   0   16.14   19.95
  10  56   0   25.34   20.14
 -10 -58   0    2.75   19.32
  10  58   0   -0.19   16.79
 -10 -60   0   40.97   28.19
  12   0   0 6753.56 1161.81
 -12   0   0 3107.58  919.98
 -12   0   0 5949.82  899.67
  12   2   0 2845.83  621.07
 -12  -2   0 2249.40  621.85
  12   2   0 2340.39  497.80
 -12  -2   0 1448.82  498.81
 -12  -2   0 2754.15  485.24
  12   2   0 2022.75  497.74
  12   2   0 1381.52  484.22
 -12  -4   0 2474.63  764.91
  12   4   0 4323.65  596.99
 -12  -4   0 2251.36  610.04
 -12  -4   0 2330.88  609.82
 -12  -4   0 4350.65  595.73
  12   4   0 2714.19  594.66
 -12  -6   0  306.96   71.33
  12   6   0  324.62   68.36
  12   6   0  373.67   65.63
 -12  -6   0  225.66   62.05
 -12  -6   0  190.51   67.29
  12   6   0  231.67   67.86
  12   6   0  309.74   62.58
 -12  -8   0  470.15  266.99
  12   8   0  819.66  267.88
  12   8   0 1281.12  223.19
 -12  -8   0  818.29  221.82
 -12  -8   0  723.51  220.91
 -12  -8   0  850.79  213.06
  12   8   0  857.04  222.57
 -12 -10   0    2.18   11.16
  12  10   0    6.36    8.22
 -12 -10   0    3.25    5.17
 -12 -10   0    1.02    3.71
 -12 -10   0   -0.39   11.00
  12  10   0    1.55    4.14
 -12 -12   0  183.41   55.79
 -12 -12   0  230.43   52.93
 -12 -12   0  215.29   55.07
 -12 -12   0  250.42   52.03
  12  12   0  188.21   56.99
  12  12   0  269.37   51.73
 -12 -14   0  576.34  239.33
  12  14   0  976.55  204.12
 -12 -14   0  677.54  200.08
 -12 -14   0 1039.33  193.82
 -12 -14   0  846.25  199.53
  12  14   0  744.38  201.34
  12  14   0  742.50  192.23
  12  16   0  615.44  205.23
 -12 -16   0  695.96  200.77
 -12 -16   0 1183.76  195.24
 -12 -16   0  922.39  200.33
 -12 -16   0 1102.21  194.04
  12  16   0  754.64  201.69
  12  16   0 1021.08  193.56
 -12 -18   0   35.31   14.09
  12  18   0   15.57    8.53
  12  18   0   12.07   14.31
 -12 -18   0   12.82   10.78
 -12 -18   0   21.01    9.35
 -12 -18   0   20.83   15.21
  12  18   0   17.78   10.01
 -12 -20   0 1003.05  292.17
 -12 -20   0  964.43  243.43
 -12 -20   0  989.50  243.00
  12  20   0  934.72  243.97
  12  20   0 1013.75  234.88
 -12 -22   0   15.01   18.91
 -12 -22   0    5.69    8.62
  12  22   0    6.67    6.56
  12  22   0    4.72   14.87
  12  24   0 1279.57  512.86
 -12 -24   0 1860.55  413.78
 -12 -24   0 1132.93  403.10
 -12 -24   0 1515.64  413.49
  12  24   0 1672.87  413.85
 -12 -26   0  359.55   88.43
 -12 -26   0  425.71   89.75
  12  26   0  297.25   88.07
  12  26   0  309.91   82.92
 -12 -28   0  584.43  145.17
 -12 -28   0  759.53  144.82
  12  28   0  536.03  144.97
  12  28   0  512.53  138.11
  12  30   0  394.56  102.20
  12  30   0  308.19   96.26
 -12 -32   0  590.62  147.60
  12  32   0  385.54  140.46
 -12 -34   0    3.12   10.17
 -12 -34   0    0.30    8.78
  12  34   0    1.58    6.43
  12  34   0   -5.20   21.85
  12  36   0   58.76   22.26
  12  38   0   69.12   25.73
 -12 -40   0  111.33   33.56
  12  40   0   81.76   32.64
 -12 -42   0   29.71   17.58
  12  42   0   21.14   16.37
 -12 -44   0  533.94  120.24
  12  44   0  365.63  119.57
 -12 -46   0    5.03   13.95
  12  46   0    1.99   12.92
 -12 -48   0  388.26  104.99
  12  48   0  378.42  104.84
 -12 -50   0   45.68   24.30
  12  50   0   41.68   25.47
 -12 -52   0   47.67   26.08
  12  52   0   49.72   25.48
 -12 -54   0   90.17   63.69
 -12 -54   0   86.63   35.51
  12  54   0   86.85   35.44
 -12 -56   0   45.19   27.42
 -12 -56   0    2.58   77.23
  12  56   0   39.53   28.85
 -12 -58   0    8.39   21.29
 -12 -58   0   -7.02   77.83
  14   0   0    0.24   10.15
  14   0   0    1.39    3.86
 -14   0   0    0.41    3.54
 -14   0   0    1.14   10.00
 -14  -2   0  686.16  156.43
  14   2   0  667.54  134.22
  14   2   0  954.37  130.09
 -14  -2   0  355.35  135.22
 -14  -2   0  362.24  134.83
 -14  -2   0  643.07  127.58
  14   2   0  557.66  133.86
  14   2   0  690.23  128.14
  14   4   0  287.55   48.36
 -14  -4   0  247.84   51.25
  14   4   0  220.33   52.00
 -14  -4   0  172.35   52.56
 -14  -4   0  237.78   47.44
 -14  -4   0  148.17   52.07
  14   4   0  178.12   51.54
  14   4   0  157.08   47.02
  14   6   0  265.46   76.16
  14   6   0  359.41   72.74
  14   6   0  445.62   70.99
 -14  -6   0  241.86   72.28
 -14  -6   0  331.47   66.96
 -14  -6   0  178.27   71.48
 -14  -6   0  408.41   67.37
  14   6   0  273.09   72.17
  14   8   0  783.37  247.33
  14   8   0 1095.61  207.21
 -14  -8   0  799.57  197.43
 -14  -8   0  662.93  204.92
 -14  -8   0  956.73  197.78
  14   8   0  755.57  205.92
 -14 -10   0   11.41    5.03
 -14 -10   0   25.45    6.79
 -14 -10   0   12.02   10.03
  14  10   0   20.96    9.80
  14  10   0   23.05   12.57
  14  12   0 3472.90  653.30
 -14 -12   0 2003.16  650.14
 -14 -12   0 2808.36  634.99
 -14 -12   0 2633.11  649.31
 -14 -12   0 4493.87  636.22
  14  12   0 2589.85  651.45
  14  12   0 2166.08  634.19
 -14 -14   0    8.87   10.45
  14  14   0    6.67   10.46
 -14 -14   0    4.68    7.09
 -14 -14   0    4.83   16.77
 -14 -14   0    7.31    5.64
  14  14   0    3.73    5.76
  14  14   0    3.74   12.34
 -14 -16   0 1723.62  407.32
 -14 -16   0 2369.33  408.45
  14  16   0  724.59  406.27
  14  16   0  859.84  334.91
 -14 -16   0 1100.13  330.51
 -14 -16   0 1661.95  330.18
  14  16   0 1342.35  332.10
 -14 -18   0    2.10   15.12
 -14 -18   0    3.87   10.88
  14  18   0    0.94   10.62
 -14 -18   0    2.11    6.02
 -14 -18   0    5.96    6.92
  14  18   0    4.93   15.01
  14  20   0  252.92   81.54
 -14 -20   0  201.62   76.05
 -14 -20   0  269.81   73.45
 -14 -20   0  348.33   76.34
 -14 -20   0  386.55   72.95
  14  20   0  297.57   77.38
 -14 -22   0  411.60  130.72
  14  22   0  409.32  132.57
 -14 -22   0  352.58  115.90
 -14 -22   0  530.90  116.18
  14  22   0  463.09  117.06
 -14 -24   0    9.78   11.50
 -14 -24   0   14.18   24.00
 -14 -24   0   20.14   11.95
  14  24   0   16.01    9.91
  14  24   0   19.26   17.14
 -14 -26   0  209.70   42.25
 -14 -26   0  152.07   45.35
 -14 -26   0  124.13   45.69
  14  26   0  182.05   45.96
  14  26   0  179.22   43.17
 -14 -28   0   88.51   34.45
 -14 -28   0  206.85   42.84
  14  28   0  126.64   35.03
  14  28   0  108.31   35.47
 -14 -30   0  187.58   41.64
 -14 -30   0  130.88   45.18
  14  30   0  176.97   45.52
  14  30   0  121.75   44.24
 -14 -32   0  563.49  102.16
 -14 -32   0  280.07   92.29
  14  32   0  422.04   93.10
  14  32   0  231.76   87.92
 -14 -34   0    2.11   11.47
 -14 -34   0   10.63   45.07
  14  34   0    7.78   10.31
 -14 -36   0 1495.65  268.47
 -14 -36   0  845.74  223.62
  14  36   0  878.69  223.86
 -14 -38   0   68.21   53.97
  14  38   0   57.81   24.32
 -14 -40   0  369.93   97.19
 -14 -40   0  247.42  104.70
  14  40   0  347.43   97.28
 -14 -42   0    8.57   14.15
 -14 -42   0   24.61   55.05
  14  42   0    4.53   15.83
 -14 -44   0  179.81   54.58
 -14 -44   0  201.97   76.22
  14  44   0  173.78   55.42
 -14 -46   0    5.17   14.42
 -14 -46   0    0.20   58.04
  14  46   0    1.21   14.28
 -14 -48   0    6.70   15.36
 -14 -48   0   23.26   60.13
  14  48   0    3.23   15.46
 -14 -50   0   30.66   48.89
 -14 -50   0   58.60   27.26
  14  50   0   48.40   26.41
 -14 -52   0   15.37   21.07
 -14 -52   0   75.27   68.46
  14  52   0   24.67   20.18
 -14 -54   0   15.38   53.62
 -14 -54   0   11.76   19.76
  14  54   0   11.37   17.87
 -14 -56   0  127.90   47.21
 -14 -56   0   82.60   77.29
  16   0   0  313.85  120.64
  16   0   0  430.04  108.51
 -16   0   0  350.70  102.05
  16   2   0  542.86  116.31
 -16  -2   0  366.56  117.91
  16   2   0  463.24  104.93
 -16  -2   0  295.59  106.06
 -16  -2   0  903.47  101.27
 -16  -2   0  344.18  105.42
  16   2   0  406.84  104.45
  16   2   0  420.54   99.45
 -16  -4   0   53.85   12.27
 -16  -4   0  108.63   14.01
  16   4   0   81.00   21.69
  16   4   0   98.03   24.95
 -16  -4   0   45.83   22.00
 -16  -4   0   46.91   21.32
  16   4   0   43.51   20.54
  16   6   0  820.96  242.01
  16   6   0 1073.51  207.48
 -16  -6   0 1119.48  198.89
 -16  -6   0  546.23  205.91
 -16  -6   0 1328.49  199.61
  16   6   0  788.34  206.17
  16   6   0  888.93  198.49
  16   8   0  942.04  180.72
 -16  -8   0  518.23  179.30
 -16  -8   0 1001.75  172.23
 -16  -8   0  790.21  171.50
  16   8   0  651.02  179.15
  16   8   0  661.32  171.20
  16  10   0  867.95  227.47
  16  10   0 1038.80  192.52
 -16 -10   0  527.22  189.87
 -16 -10   0  682.06  181.91
 -16 -10   0  765.36  189.04
 -16 -10   0 1020.70  182.85
  16  10   0  714.46  189.99
  16  12   0    0.40   10.11
  16  12   0   -0.82    8.54
 -16 -12   0    0.17    6.02
 -16 -12   0   -3.42   12.27
 -16 -12   0   -5.91   14.96
  16  12   0    2.91    4.47
  16  14   0 1186.81  280.74
  16  14   0 1095.96  235.33
 -16 -14   0  781.53  231.51
 -16 -14   0  812.19  222.75
 -16 -14   0 1263.48  223.92
  16  14   0  891.62  232.35
  16  16   0  296.48  113.92
 -16 -16   0  317.36  109.59
 -16 -16   0  586.65  105.40
 -16 -16   0  535.92  109.10
 -16 -16   0  538.68  104.60
  16  16   0  443.96  110.88
  16  16   0  246.68  102.52
 -16 -18   0  942.28  310.72
  16  18   0 1671.92  313.09
  16  18   0  565.55  260.82
 -16 -18   0  767.25  255.65
 -16 -18   0 1322.04  255.61
 -16 -18   0 1826.34  249.52
  16  18   0 1004.08  257.35
 -16 -20   0  524.94  201.24
 -16 -20   0  503.95  170.98
 -16 -20   0  813.28  171.18
 -16 -20   0  955.37  165.60
  16  20   0  681.46  172.75
  16  20   0  679.00  164.00
 -16 -22   0  137.36   55.54
 -16 -22   0  184.96   54.57
 -16 -22   0  237.46   56.24
  16  22   0  228.91   57.31
  16  22   0  195.41   52.41
  16  24   0  121.56   39.99
 -16 -24   0   89.82   41.93
 -16 -24   0  179.76   44.49
 -16 -24   0  169.48   43.15
  16  24   0  177.74   43.78
 -16 -26   0   38.98   21.47
 -16 -26   0  104.82   31.75
 -16 -26   0   48.41   22.38
  16  26   0   88.66   23.72
  16  26   0   63.85   27.48
 -16 -28   0  138.99   24.76
  16  28   0   45.63   20.92
 -16 -28   0   66.29   25.01
 -16 -30   0   12.41   19.99
  16  30   0    5.27   12.06
 -16 -32   0  109.68   48.03
 -16 -34   0  750.67  135.13
  16  34   0  490.77  133.89
 -16 -36   0   12.78   33.28
  16  36   0    6.17   13.82
 -16 -38   0  115.66   45.34
 -16 -38   0  186.23   60.57
  16  38   0  172.77   47.11
 -16 -40   0  244.89   73.43
 -16 -40   0  254.52   82.05
  16  40   0  271.09   74.27
 -16 -42   0  413.04  127.78
 -16 -42   0  441.73  115.55
  16  42   0  411.83  116.03
 -16 -44   0  457.25  117.52
 -16 -44   0  366.33  105.80
  16  44   0  404.14  106.70
 -16 -46   0   25.10   39.74
 -16 -46   0   27.15   20.70
  16  46   0   31.91   20.25
 -16 -48   0   62.92   46.82
 -16 -48   0  104.22   40.44
  16  48   0  124.36   41.25
 -16 -50   0    2.63   17.28
 -16 -50   0   12.22   56.87
  16  50   0    0.34   15.70
 -16 -52   0   34.08   25.21
 -16 -52   0   60.15   60.42
  16  52   0   38.69   27.73
 -16 -54   0  -13.78   49.50
 -16 -54   0   -5.00   20.29
 -18   0   0    1.74    8.79
  18   0   0    2.28   16.51
 -18   0   0    0.01    7.64
  18   2   0 4580.40  841.05
  18   2   0 1759.21  839.07
  18   2   0 3028.34  670.02
 -18  -2   0 2146.92  670.92
 -18  -2   0 4001.10  654.94
 -18  -2   0 2349.13  670.13
 -18  -2   0 4260.14  655.10
  18   2   0 2828.92  669.35
 -18  -4   0   47.62    8.81
  18   4   0   40.53   15.56
  18   4   0   53.53   22.32
 -18  -4   0   20.50   15.11
 -18  -4   0   59.57   15.68
  18   4   0   36.88   14.27
  18   4   0   27.72   18.05
  18   6   0  285.00   56.11
 -18  -6   0  247.15   60.27
  18   6   0  290.40   60.76
 -18  -6   0  161.92   60.77
 -18  -6   0  257.75   55.12
 -18  -6   0  197.99   59.00
  18   6   0  196.72   58.81
  18   6   0  220.14   55.49
 -18  -8   0    6.35   10.53
  18   8   0    0.93   11.35
 -18  -8   0    1.09    8.05
 -18  -8   0    6.49   12.40
 -18  -8   0    2.14    5.63
  18   8   0    2.69    5.06
  18  10   0    2.03   11.20
  18  10   0    1.39    9.15
 -18 -10   0    2.13    9.61
 -18 -10   0    1.70   12.56
 -18 -10   0    3.64    6.18
 -18 -10   0   -5.64   13.95
  18  10   0    4.22    5.88
  18  12   0   99.73   32.93
 -18 -12   0   71.30   30.84
 -18 -12   0  113.86   28.15
 -18 -12   0  108.84   29.35
 -18 -12   0  166.32   30.44
  18  12   0   83.57   29.71
  18  12   0   81.87   28.21
 -18 -14   0    3.23   12.38
  18  14   0    0.54   10.91
 -18 -14   0    2.88    8.29
 -18 -14   0    2.59   13.15
  18  14   0    1.50    7.17
  18  14   0    6.72   14.76
 -18 -16   0   37.24   11.63
  18  16   0   52.10   25.46
 -18 -16   0   35.95   21.72
 -18 -16   0   69.41   21.05
 -18 -16   0  100.03   24.07
  18  16   0   65.51   22.34
  18  16   0   58.05   21.40
 -18 -18   0  285.12   56.35
  18  18   0  178.13   54.98
  18  18   0  121.54   60.59
 -18 -18   0  131.29   55.66
 -18 -18   0  146.71   51.68
 -18 -18   0  258.88   55.55
  18  18   0  228.74   56.81
 -18 -20   0   70.54   35.26
 -18 -20   0  131.16   35.77
 -18 -20   0  144.11   35.34
 -18 -20   0  119.07   33.87
  18  20   0  121.76   36.26
  18  20   0   56.36   30.55
 -18 -22   0 1427.36  281.71
  18  22   0  766.82  280.14
 -18 -22   0  647.74  232.02
 -18 -22   0 1075.09  232.49
 -18 -22   0 1324.19  225.69
  18  22   0  986.53  233.89
 -18 -24   0    1.82    9.93
 -18 -24   0    7.81   22.40
 -18 -24   0    6.84   11.54
  18  24   0    5.10    9.15
  18  24   0   13.00   19.30
 -18 -26   0 1153.50  317.17
 -18 -26   0  745.89  261.11
 -18 -26   0  884.23  261.72
  18  26   0 1617.61  263.81
 -18 -28   0  303.56   87.47
  18  28   0  295.84   82.86
 -18 -30   0  262.44   72.58
  18  30   0  242.96   70.39
 -18 -32   0    2.28   28.29
  18  32   0    2.30    9.41
 -18 -34   0    2.18    8.59
 -18 -34   0    4.06   37.31
  18  34   0    4.61   13.17
 -18 -36   0   58.35   41.66
  18  36   0   35.15   22.10
 -18 -38   0   14.53   16.99
 -18 -38   0   23.88   42.70
  18  38   0   33.44   20.65
 -18 -40   0    1.05   12.47
 -18 -40   0   -8.69   42.94
  18  40   0    3.79   12.54
 -18 -42   0  112.53   39.68
 -18 -42   0  167.13   56.64
  18  42   0  105.11   40.73
 -18 -44   0    1.27   15.36
 -18 -44   0    7.76   45.80
 -18 -46   0  180.02   58.23
 -18 -46   0  287.61   72.23
  18  46   0  181.54   59.01
 -18 -48   0   18.43   20.80
 -18 -48   0   73.16   52.55
  18  48   0   23.44   21.13
 -18 -50   0  168.02   59.53
 -18 -50   0  395.22   93.07
 -18 -52   0   38.92   28.78
 -18 -52   0   65.23   75.56
  20   0   0  105.79   29.94
 -20   0   0   74.16   29.22
 -20   0   0  146.34   26.73
 -20  -2   0  197.75   44.86
  20   2   0  170.01   47.51
 -20  -2   0  136.90   48.28
 -20  -2   0  277.78   44.63
  20   2   0  248.74   47.89
  20   4   0   57.20   15.10
 -20  -4   0   41.15    9.62
 -20  -4   0   41.40    7.38
  20   4   0   45.99   16.89
 -20  -4   0   18.99   17.71
  20   4   0   36.37   15.21
  20   4   0   21.41   20.63
 -20  -6   0  764.46  194.53
  20   6   0 1073.97  164.12
 -20  -6   0  479.29  165.97
 -20  -6   0  603.42  163.95
 -20  -6   0  932.66  158.41
  20   6   0  747.59  163.98
  20   6   0  475.99  157.11
 -20  -8   0  182.32   62.52
  20   8   0  294.76   64.43
 -20  -8   0  162.39   63.35
 -20  -8   0  200.80   61.29
 -20  -8   0  248.47   57.84
  20   8   0  245.37   61.51
  20   8   0  200.84   58.27
 -20 -10   0 1279.24  332.75
  20  10   0  708.60  330.91
  20  10   0 1377.45  275.94
 -20 -10   0  837.45  273.62
 -20 -10   0 1380.61  263.94
  20  12   0   60.33   25.93
 -20 -12   0   45.93   23.41
 -20 -12   0   70.92   21.70
 -20 -12   0   64.82   21.75
 -20 -12   0   64.75   23.28
  20  12   0   62.87   21.92
  20  12   0   55.29   27.48
 -20 -14   0  468.92  104.31
  20  14   0  225.19  102.76
  20  14   0  316.57   97.96
 -20 -14   0  279.73   94.20
 -20 -14   0  417.63   88.60
 -20 -14   0  387.54   93.13
  20  14   0  386.87   93.99
  20  16   0   16.72   17.98
 -20 -16   0   11.80   12.64
 -20 -16   0   38.40   16.68
 -20 -16   0   23.04   11.98
 -20 -16   0   11.07   18.19
  20  16   0   15.64   11.80
  20  16   0   18.30   22.62
  20  18   0   65.51   34.27
 -20 -18   0   46.20   28.76
 -20 -18   0  104.21   27.78
 -20 -18   0  109.00   29.02
 -20 -18   0  124.19   30.35
  20  18   0  102.57   29.33
  20  18   0   76.28   32.49
 -20 -20   0    0.62    9.53
 -20 -20   0   11.19   15.86
 -20 -20   0    4.51   11.18
 -20 -20   0    7.71   17.61
  20  20   0    5.30   10.24
 -20 -22   0  211.20   67.73
 -20 -22   0  136.75   67.21
 -20 -22   0  291.83   65.56
 -20 -22   0  263.70   67.42
  20  22   0  327.63   68.62
 -20 -24   0  106.49   35.39
 -20 -24   0   89.18   38.11
  20  24   0  147.83   38.66
 -20 -26   0  114.19   37.91
 -20 -26   0   44.40   30.51
  20  26   0  119.57   30.85
 -20 -28   0   80.96   38.12
  20  28   0   79.54   30.76
 -20 -30   0  748.40  139.77
  20  30   0  517.04  143.88
 -20 -32   0   88.51   42.80
  20  32   0   95.76   35.54
 -20 -34   0  303.24   95.75
 -20 -34   0  426.03   96.07
  20  34   0  388.76   97.55
 -20 -36   0   31.75   29.25
 -20 -36   0   21.68   17.73
  20  36   0   26.42   18.26
 -20 -38   0  224.74   62.50
  20  38   0  175.11   56.93
 -20 -40   0   30.73   32.10
 -20 -40   0   26.08   24.59
 -20 -42   0   99.77   37.34
 -20 -42   0   66.72   49.45
  20  42   0   74.93   37.91
 -20 -44   0    0.11   20.84
 -20 -44   0   16.83   44.82
 -20 -46   0    5.72   21.74
 -20 -46   0    8.54   46.48
 -20 -48   0   -2.78   21.61
 -20 -48   0  -13.74   79.37
 -20 -50   0   -8.91   33.41
 -20 -50   0   53.64   83.16
  22   0   0    0.49   24.50
  22   0   0    2.05    8.38
 -22   0   0    0.92   11.17
 -22   0   0    1.26   12.33
  22   2   0    4.90   21.27
  22   2   0    6.77    9.93
  22   2   0   -6.80   34.38
 -22  -2   0    6.19   12.06
 -22  -2   0    5.17   12.69
 -22  -2   0    3.33   10.32
 -22  -2   0   13.57   13.31
  22   2   0    2.62    7.67
  22   4   0   85.66   42.82
 -22  -4   0   35.34   22.37
 -22  -4   0   76.78   20.32
 -22  -4   0   54.23   20.50
 -22  -4   0   73.01   21.80
  22   4   0   91.29   44.81
 -22  -6   0  127.88   25.42
  22   6   0  128.00   33.23
 -22  -6   0   58.41   32.15
 -22  -6   0   63.48   30.05
 -22  -6   0  111.55   29.45
  22   6   0  119.02   30.39
  22   6   0   89.86   46.00
  22   8   0  793.58  224.76
 -22  -8   0  560.55  189.52
 -22  -8   0 1050.89  181.38
 -22  -8   0  642.87  187.01
 -22  -8   0 1302.62  182.18
  22   8   0  852.07  187.29
 -22 -10   0  126.59   23.45
 -22 -10   0  101.32   22.45
  22  10   0   92.45   33.15
 -22 -10   0   63.20   31.27
 -22 -10   0   87.01   27.98
 -22 -12   0 2460.48  420.54
  22  12   0  995.46  343.92
 -22 -12   0  894.32  340.91
 -22 -12   0 1433.68  329.22
 -22 -12   0 1548.34  339.15
  22  12   0 1546.64  339.21
 -22 -14   0   15.57   18.76
 -22 -14   0   29.54   17.34
 -22 -14   0   29.70   19.86
  22  14   0   36.33   15.04
  22  16   0  247.31  109.53
 -22 -16   0  252.95  105.19
 -22 -16   0  681.71  101.50
 -22 -16   0  530.58  104.23
 -22 -16   0  432.00   98.87
 -22 -18   0  404.24   76.23
 -22 -18   0  275.41   78.06
 -22 -18   0  383.51   74.64
  22  18   0  264.73   77.99
 -22 -20   0    2.70   24.04
 -22 -20   0    2.57   21.03
  22  20   0    3.74    9.83
 -22 -22   0  377.75   75.85
 -22 -22   0  291.39   68.00
  22  22   0  232.70   70.80
 -22 -24   0   15.83   25.40
  22  24   0   -0.12   12.38
 -22 -26   0   32.25   21.97
  22  26   0   -1.15   14.17
 -22 -28   0    5.02   22.55
  22  28   0    0.10   13.75
 -22 -30   0   39.87   22.04
  22  30   0   36.35   21.73
 -22 -32   0   46.67   26.25
  22  32   0   38.17   21.65
 -22 -34   0   -0.05   28.17
 -22 -34   0   -1.10   16.55
  22  34   0   -0.03   16.06
 -22 -36   0  244.14   62.96
  22  36   0  183.97   59.97
 -22 -38   0  118.59   38.17
  22  38   0   97.53   41.64
 -22 -40   0   -2.80   33.89
 -22 -40   0  232.20   50.02
  22  40   0  150.54   37.14
 -22 -42   0  235.91   42.78
 -22 -42   0    7.18   25.91
 -22 -44   0    9.87   23.83
 -22 -44   0   13.90   42.65
 -22 -46   0    1.30   25.80
 -22 -46   0  201.87   77.24
 -22 -48   0   28.60   76.42
  24   0   0  766.85  142.48
 -24   0   0  267.96  141.21
 -24   0   0 1043.50  137.03
 -24  -2   0  140.76   23.55
 -24  -2   0   42.91   27.66
 -24  -2   0   27.44   25.57
 -24  -2   0  163.88   29.74
  24   2   0  120.95   26.86
  24   4   0  323.13   65.27
 -24  -4   0  133.73   64.27
 -24  -4   0  324.35   60.62
 -24  -4   0   90.27   61.92
 -24  -4   0  399.84   61.41
  24   4   0  331.66   63.20
 -24  -6   0   83.07   18.12
  24   6   0   64.25   22.88
 -24  -6   0   24.94   18.34
 -24  -6   0   38.42   22.41
 -24  -8   0  231.35   36.15
  24   8   0  147.47   42.21
 -24  -8   0   61.41   39.66
 -24  -8   0  207.09   38.99
 -24 -10   0    7.93   14.76
  24  10   0    2.44   17.12
 -24 -10   0    1.80   15.61
 -24 -10   0    3.37   20.52
  24  10   0    9.66   10.13
 -24 -12   0   18.02   15.69
 -24 -12   0    8.21   13.55
  24  12   0    8.24    9.51
 -24 -14   0   63.92   18.66
 -24 -14   0   59.41   17.60
 -24 -14   0   59.97   23.28
  24  14   0   53.75   21.81
 -24 -16   0  404.82   81.29
 -24 -16   0  428.05   81.69
 -24 -16   0  236.31   75.77
 -24 -18   0   68.71   28.61
 -24 -18   0   71.74   28.12
 -24 -20   0  188.25   51.86
 -24 -20   0  228.20   51.51
  24  20   0  168.67   52.22
 -24 -22   0   13.25   20.01
 -24 -22   0    7.83   22.74
  24  22   0    9.75   12.78
 -24 -24   0  385.22   72.36
  24  24   0  241.72   73.25
 -24 -26   0  144.91   34.17
  24  26   0   37.33   23.76
 -24 -28   0  111.64   35.05
  24  28   0  110.73   38.69
 -24 -30   0    6.51   22.55
  24  30   0   11.15   17.60
 -24 -32   0   -1.64   34.09
 -24 -32   0  251.66   43.01
  24  32   0  143.79   36.76
 -24 -34   0    1.77   23.93
 -24 -34   0  133.25   36.01
  24  34   0   51.30   23.65
 -24 -36   0   -5.62   31.37
  24  36   0    1.05   17.10
 -24 -38   0   14.04   25.31
 -24 -40   0   -4.35   23.68
 -24 -40   0   78.93   36.60
 -24 -42   0   -5.60   23.74
 -24 -42   0   24.82   61.29
 -24 -44   0   97.24   56.79
  26   0   0    3.01   11.62
 -26   0   0   -4.63   21.13
  26   2   0  285.57   92.01
 -26  -2   0  542.37   86.16
 -26  -2   0  325.78   84.09
 -26  -4   0  522.62  105.70
 -26  -4   0  355.37  104.17
  26   4   0  407.19  111.86
 -26  -6   0   -1.79   16.78
 -26  -6   0   -0.43   16.49
  26   6   0   -2.20   16.76
  26   6   0    1.48   10.47
  26   8   0   11.93   21.94
 -26  -8   0   50.23   23.68
 -26  -8   0   36.91   22.26
  26  10   0    4.83   19.88
 -26 -10   0   20.51   22.33
 -26 -10   0   15.24   20.16
 -26 -12   0  331.23  127.32
 -26 -12   0  532.58  109.42
 -26 -14   0   72.82   17.63
 -26 -14   0   68.75   26.35
  26  14   0   32.57   19.56
 -26 -16   0  220.62   42.67
 -26 -16   0  201.03   40.91
  26  16   0  107.97   40.15
 -26 -18   0    6.20   17.62
 -26 -18   0    4.60   21.55
  26  18   0    2.72    9.44
 -26 -20   0   95.79   36.81
 -26 -20   0  118.40   33.99
 -26 -22   0    8.65   17.40
 -26 -22   0   17.32   24.56
  26  22   0    9.81   13.57
 -26 -24   0  108.91   30.72
  26  24   0   37.68   24.16
 -26 -26   0  227.85   43.60
  26  26   0   98.27   38.94
 -26 -28   0   81.64   33.02
  26  28   0   28.89   22.09
 -26 -30   0    0.39   20.09
 -26 -30   0   31.71   30.72
 -26 -32   0    4.72   23.48
 -26 -32   0  149.74   36.17
 -26 -34   0   35.57   33.15
 -26 -36   0  138.29   49.62
 -26 -38   0    2.00   25.86
 -26 -38   0   28.61   57.44
 -26 -40   0   95.32   65.62
  28   0   0   11.69   21.12
 -28   0   0   40.18   23.14
 -28  -2   0  223.44   45.16
  28   2   0  123.41   52.01
 -28  -2   0  183.13   45.51
 -28  -4   0  287.69   37.16
  28   4   0   57.47   41.90
 -28  -4   0  130.76   35.87
  28   4   0   98.83   38.06
  28   6   0   58.14   45.08
 -28  -6   0  219.02   40.39
 -28  -6   0  224.10   39.77
  28   8   0    1.98   21.70
 -28  -8   0    3.00   21.68
 -28  -8   0    2.88   20.66
 -28 -10   0  151.83   29.03
 -28 -10   0  144.18   35.20
  28  10   0   74.29   34.85
 -28 -12   0   44.47   26.47
 -28 -12   0   44.17   24.24
 -28 -14   0   89.95   33.14
 -28 -14   0  139.59   34.38
 -28 -16   0    4.28   23.19
 -28 -16   0    8.34   21.40
 -28 -18   0   73.09   31.62
 -28 -18   0   72.46   31.45
 -28 -20   0  165.12   27.46
 -28 -20   0  142.91   26.98
  28  20   0   22.62   24.45
 -28 -22   0   46.92   31.28
 -28 -22   0   98.96   33.54
 -28 -24   0  217.08   61.22
 -28 -26   0    2.29   25.33
 -28 -28   0    2.44   20.15
 -28 -30   0   19.55   21.76
 -28 -30   0   -3.04   22.47
 -28 -32   0   -7.84   46.76
 -28 -34   0   85.57   58.25
 -28 -36   0  133.70   68.23
 -30   0   0   -2.25   18.56
  30   0   0   -4.05   29.75
 -30  -2   0   98.46   22.12
 -30  -2   0  106.80   28.23
  30   2   0   13.93   35.23
 -30  -4   0   98.59   36.31
 -30  -4   0  106.87   35.75
 -30  -6   0  304.80   65.33
 -30  -6   0  167.52   60.58
 -30  -8   0   27.43   24.66
 -30  -8   0   22.11   22.28
 -30 -10   0   -0.80   18.48
 -30 -10   0    2.65   21.00
 -30 -12   0   22.99   17.96
 -30 -12   0   26.50   16.22
 -30 -14   0   30.71   26.33
 -30 -14   0   34.58   24.61
 -30 -16   0    6.20   16.72
 -30 -16   0   11.75   24.80
 -30 -18   0   32.68   27.08
 -30 -18   0   29.55   26.87
 -30 -20   0   34.58   28.12
 -30 -20   0   37.92   27.73
 -30 -22   0  182.36   52.05
 -30 -22   0  154.99   51.45
 -30 -24   0    2.03   26.00
 -30 -26   0   57.53   34.41
 -30 -28   0  104.63   42.50
 -30 -30   0   82.60   38.98
 -30 -32   0   40.41   45.67
 -32   0   0   -0.19   23.04
 -32  -2   0   14.24   23.70
 -32  -2   0    0.05   23.41
 -32  -4   0    8.05   23.73
 -32  -4   0    2.40   22.74
 -32  -6   0   28.19   16.84
 -32  -6   0   13.94   24.76
 -32  -8   0   57.09   28.98
 -32  -8   0   35.57   25.66
 -32 -10   0  171.71   41.20
 -32 -10   0   91.89   40.77
 -32 -12   0   13.52   24.87
 -32 -12   0   13.75   22.82
 -32 -14   0  170.12   50.68
 -32 -14   0  171.67   51.97
 -32 -16   0   30.77   26.82
 -32 -16   0   27.81   26.92
 -32 -18   0    5.85   25.70
 -32 -18   0   -4.22   25.00
 -32 -20   0    2.60   20.57
 -32 -20   0    3.28   25.93
 -32 -22   0   -6.51   22.87
 -32 -24   0   24.52   33.83
 -34   0   0   -7.58   37.00
 -34  -2   0   -0.34   29.30
 -34  -2   0   -0.89   35.94
 -34  -4   0   69.68   41.90
 -34  -4   0   68.91   38.36
 -34  -6   0   45.77   39.86
 -34  -6   0   49.22   35.77
 -34  -8   0   33.01   30.37
 -34  -8   0   35.40   34.56
 -34 -10   0   24.09   39.01
 -34 -10   0   19.10   33.99
 -34 -12   0    9.47   25.60
   1   1   1 1816.85  391.66
   1   1   1 1933.10  378.56
  -1  -1  -1 1429.71  391.96
  -1  -1  -1 1509.91  378.47
  -1  -1   1 1470.97  391.71
  -1  -1   1 1276.51  378.49
   1   1  -1 1806.58  392.07
   1   1  -1 2324.85  378.73
  -1   1   1 1287.81  391.20
   1   3   1 1842.43  395.27
   1   3   1 1979.06  382.57
  -1  -3  -1 1370.81  395.59
  -1  -3  -1 1450.65  382.38
  -1  -3   1 1432.21  395.05
   1   3  -1 2092.40  382.75
   1  -3  -1 1641.27  395.37
   1  -3   1 1609.96  395.07
   1   5  -1 3485.84  838.07
   1   7   1 1549.19  342.39
  -1  -7  -1 1399.73  342.53
  -1  -7   1 1226.61  341.66
   1   7  -1 1305.98  342.33
   1   7  -1 1821.85  331.70
  -1   7   1 1378.27  341.59
  -1   7  -1 1270.84  342.31
   1  -7   1 1514.72  342.62
  -1  -9  -1 3159.39  778.57
  -1  -9   1 3164.12  777.78
   1  11   1 1006.94  254.42
  -1 -11  -1 1200.08  253.38
  -1 -11   1 1110.17  252.60
   1  11  -1  813.20  252.78
   1 -11  -1  819.85  252.59
  -1  11   1 1276.54  252.85
  -1  11  -1 1050.00  253.36
   1 -11   1  703.04  255.36
   1  13   1  773.26  165.73
  -1 -13  -1  730.87  163.93
  -1 -13   1  783.38  163.16
   1  13  -1  564.44  163.18
   1 -13  -1  514.67  163.04
  -1  13   1  675.13  163.34
  -1  13  -1  614.60  163.97
   1 -13   1  466.30  166.84
   1  15   1 4041.15 1034.31
  -1 -15  -1 4548.18 1031.69
  -1 -15   1 4820.95 1030.89
  -1  15   1 4391.54 1031.07
  -1  15  -1 3718.99 1031.83
   1 -15   1 2498.75 1035.66
   1  17   1  660.25  276.09
  -1 -17  -1  945.50  272.76
  -1 -17   1 1232.04  272.07
   1  17  -1 1087.95  271.90
   1 -17  -1 1049.74  271.77
  -1  17   1 1305.92  272.34
   1  19   1  839.01  338.80
  -1 -19  -1 1192.10  334.59
  -1 -19   1 1499.87  333.91
   1  19  -1 1424.80  333.64
   1 -19  -1 1329.05  333.51
  -1  19   1 1264.85  334.05
  -1  19  -1 1550.64  335.11
  -1 -21  -1  365.98  122.86
  -1 -21   1  464.00  122.27
   1  21  -1  494.28  121.94
   1 -21  -1  515.79  121.88
  -1  21  -1  516.54  123.50
  -1 -23  -1  248.89   75.13
  -1 -23   1  284.81   74.63
   1  23  -1  269.33   74.14
   1 -23  -1  232.50   74.03
  -1  23  -1  380.99   75.99
   1  25  -1 1229.15  329.98
   1 -25  -1 1268.44  329.91
  -1  25  -1 1540.65  331.77
  -1 -27  -1 1035.34  233.75
   1  27  -1  916.13  232.42
   1 -27  -1  810.72  232.22
  -1  27  -1  979.39  234.10
  -1 -29  -1  420.23  102.93
   1  29  -1  357.20  101.57
   1 -29  -1  386.36  101.56
  -1  29  -1  333.60  102.34
  -1  29  -1  464.51  103.45
  -1 -31  -1  258.74   82.49
   1  31  -1  309.43   81.36
   1 -31  -1  339.00   81.36
  -1  31  -1  277.49   82.12
  -1  31  -1  332.16   83.20
  -1 -33  -1  256.27   83.13
  -1 -33  -1  193.79   83.30
   1  33  -1  355.98   82.50
   1 -33  -1  401.31   82.54
  -1  33  -1  330.76   83.29
  -1  33  -1  274.05   84.07
  -1 -35  -1  226.09   76.52
   1  35  -1  311.99   75.89
   1 -35  -1  315.20   75.83
  -1  35  -1  324.03   76.78
  -1  35  -1  205.12   77.33
  -1 -37  -1   59.64   19.76
  -1 -37  -1   15.31   18.54
   1  37  -1   56.64   18.26
   1 -37  -1   41.96   18.09
   1 -37  -1   18.49   25.13
  -1  37  -1   68.31   19.76
  -1  37  -1   31.92   20.36
  -1 -39  -1  343.33   72.35
  -1 -39  -1   72.72   71.23
   1  39  -1  328.47   71.46
   1 -39  -1  333.50   71.37
  -1  39  -1  319.65   72.26
  -1  39  -1  124.12   72.38
  -1 -41  -1  180.68   52.44
   1  41  -1  167.46   51.72
   1 -41  -1  174.53   51.59
  -1  41  -1  189.82   52.52
  -1 -43  -1  469.52  114.32
   1  43  -1  378.08  113.17
   1 -43  -1  356.54  112.98
  -1  43  -1  524.31  114.34
  -1 -45  -1  407.44  103.09
   1  45  -1  371.48  102.27
   1 -45  -1  333.71  102.00
  -1  45  -1  422.36  103.64
  -1 -47  -1  282.86   70.43
   1  47  -1  215.56   69.17
   1 -47  -1  219.14   69.02
  -1  47  -1  269.28   70.36
  -1 -49  -1   87.51   30.09
   1  49  -1   59.49   28.15
   1 -49  -1   68.10   28.12
  -1  49  -1   87.02   30.16
  -1 -51  -1  132.62   44.21
   1  51  -1  136.26   41.73
   1 -51  -1  129.04   41.52
  -1  51  -1  114.23   42.75
  -1 -53  -1   49.91   27.33
   1  53  -1   63.04   25.60
   1 -53  -1   72.39   25.58
  -1  53  -1   48.50   26.83
  -1 -55  -1   45.95   26.32
   1  55  -1   66.39   25.11
   1 -55  -1   66.21   24.82
  -1  55  -1   34.45   26.26
  -1 -57  -1   14.50   19.26
   1  57  -1   19.23   16.98
   1 -57  -1   18.62   16.75
  -1  57  -1   15.68   19.11
  -1 -59  -1   54.99   35.66
   1  59  -1  122.42   36.75
   1 -59  -1  122.21   37.13
  -1  59  -1   55.10   37.52
  -1 -61  -1    4.57   21.63
   1  61  -1   12.40   18.74
   1 -61  -1   15.49   20.97
  -1  61  -1    5.07   23.39
  -3  -1   1  114.56   34.73
   3   1   1  161.09   41.52
   3   1   1  132.51   34.91
  -3  -1  -1  148.11   41.90
  -3  -1  -1  157.74   35.04
  -3  -1   1  161.57   42.02
   3   1  -1  162.60   42.02
   3   1  -1  167.71   35.13
   3  -1  -1  125.79   41.28
   3  -1  -1  156.91   35.00
  -3   1   1  128.62   40.15
  -3   1  -1  131.64   40.96
   3  -1   1  137.63   41.63
   3  -1   1  144.90   34.47
  -3  -3   1  162.38   29.80
   3   3   1  148.84   37.40
   3   3   1  167.47   31.93
  -3  -3  -1  120.54   37.68
  -3  -3  -1  154.14   31.33
  -3  -3   1  117.52   37.44
   3   3  -1  140.10   38.06
   3   3  -1  227.22   31.80
   3  -3  -1  112.55   36.68
  -3   3   1  126.35   36.15
  -3   3  -1  110.53   37.71
  -3   3  -1   89.56   30.57
   3  -3   1  148.23   30.70
  -3  -5  -1 3633.63  964.34
  -3  -5  -1 4681.56  942.93
  -3  -5   1 6915.13  943.68
   3   5  -1 3808.75  942.90
  -3  -7  -1 3878.51 1003.97
  -3  -7  -1 4422.44  981.99
  -3  -7   1 5381.85  982.41
   3   7  -1 5089.31  982.16
  -3  -9  -1 2500.71  668.05
   3   9  -1 2874.94  668.16
   3   9  -1 2799.09  651.89
  -3   9  -1 2763.12  667.90
  -3   9  -1 2486.35  651.32
   3  11   1 1429.55  278.16
  -3 -11  -1  994.03  277.40
  -3 -11   1 1024.40  276.66
   3  11  -1 1190.96  277.33
   3  11  -1 1418.51  268.24
   3 -11  -1 1252.38  276.75
  -3  11   1 1002.39  277.12
  -3  11  -1  885.14  267.21
   3 -11   1  637.26  281.73
   3  13   1  523.00  103.82
  -3 -13  -1  364.96  102.42
  -3 -13   1  403.61  101.70
   3  13  -1  344.25  102.13
   3  13  -1  360.55   96.09
   3 -13  -1  406.40  101.83
  -3  13   1  385.41  102.23
  -3  13  -1  357.76  102.90
   3  15   1  777.10  174.07
  -3 -15  -1  725.57  172.14
  -3 -15   1  786.94  171.37
   3  15  -1  562.31  171.54
   3  15  -1  614.30  164.51
   3 -15  -1  573.34  171.32
  -3  15  -1  694.02  172.84
   3  17  -1 2746.06  913.75
   3  17   1 3488.44  730.16
  -3 -17  -1 3258.08  727.41
  -3 -17   1 3336.68  726.64
   3  17  -1 2443.16  726.64
   3 -17  -1 2651.21  726.54
  -3  17  -1 2783.67  728.23
   3  19   1 2014.42  565.91
  -3 -19  -1 2261.29  562.43
  -3 -19   1 2700.97  561.80
   3  19  -1 1975.01  561.63
   3  19  -1 1525.77  547.70
   3 -19  -1 2216.56  561.54
  -3  19  -1 2435.99  563.50
   3  21  -1  187.68   47.06
   3  21   1  117.86   54.41
  -3 -21  -1  155.14   50.28
  -3 -21   1  222.80   49.98
   3  21  -1  149.45   49.64
   3 -21  -1  171.49   49.67
  -3  21  -1  235.64   51.77
   3  23   1  241.59  105.77
  -3 -23  -1  275.42  100.59
  -3 -23   1  426.87  100.34
   3  23  -1  392.92  100.00
   3 -23  -1  437.46  100.00
  -3  23  -1  436.19  102.06
  -3 -25  -1  107.59   42.74
   3  25  -1  160.85   42.27
   3 -25  -1  153.94   42.27
  -3  25  -1  156.92   42.86
  -3  25  -1  152.20   44.35
  -3 -27  -1   14.33   10.43
  -3 -27   1   19.51   10.85
   3  27  -1   20.82   10.40
   3 -27  -1   14.31   10.59
  -3  27  -1   24.84   13.02
  -3 -29  -1  151.10   68.94
   3  29  -1  241.19   68.47
   3 -29  -1  315.40   68.65
  -3  29  -1  252.26   68.91
  -3  29  -1  301.20   70.80
   3  31  -1  782.31  251.26
  -3 -31  -1  423.70  209.92
   3  31  -1  851.48  209.52
   3 -31  -1 1043.36  209.65
   3 -31  -1  448.11  215.48
  -3  31  -1 1051.65  210.26
  -3  31  -1  890.33  211.67
  -3 -33  -1  284.76  147.46
   3  33  -1  614.94  147.21
   3  33  -1  473.58  141.07
   3 -33  -1  732.18  147.33
   3 -33  -1  156.47  152.33
  -3  33  -1  825.99  148.06
  -3  33  -1  551.59  149.11
  -3 -35  -1  250.82  159.52
   3  35  -1  807.91  159.71
   3  35  -1  371.17  152.45
   3 -35  -1  937.70  159.78
   3 -35  -1  241.44  164.53
  -3  35  -1  735.17  160.09
  -3  35  -1  478.13  161.02
  -3 -37  -1  344.36   96.03
  -3 -37  -1  142.28   95.06
   3  37  -1  452.18   95.09
   3  37  -1  437.46   92.04
   3 -37  -1  541.23   95.28
   3 -37  -1  133.06   99.89
  -3  37  -1  493.89   95.79
  -3  37  -1  210.20   96.35
  -3 -39  -1  212.64   50.82
   3  39  -1  162.30   49.45
   3 -39  -1  185.02   49.63
  -3  39  -1  208.27   50.37
  -3  39  -1   71.78   50.89
  -3 -41  -1  457.98  132.53
   3  41  -1  535.04  131.92
   3 -41  -1  598.45  132.04
  -3  41  -1  418.13  132.09
  -3 -43  -1  260.55   72.65
   3  43  -1  255.18   71.78
   3 -43  -1  237.83   71.71
  -3  43  -1  281.53   72.57
  -3 -45  -1   96.36   32.25
   3  45  -1   76.74   30.88
   3 -45  -1   74.90   30.79
  -3  45  -1  111.03   32.34
  -3 -47  -1  112.67   39.26
   3  47  -1  137.26   38.44
   3 -47  -1  115.46   38.13
  -3  47  -1  103.48   39.04
  -3 -49  -1   48.40   23.35
   3  49  -1   45.52   21.52
   3 -49  -1   50.62   21.45
  -3  49  -1   40.85   22.81
  -3 -51  -1   47.65   25.40
   3  51  -1   64.06   23.57
   3 -51  -1   52.81   23.17
  -3  51  -1   42.20   24.72
  -3 -53  -1   28.84   20.41
   3  53  -1   28.32   17.92
   3 -53  -1   31.51   17.83
  -3  53  -1   14.88   19.47
  -3 -55  -1  104.22   40.37
   3  55  -1  110.42   36.91
   3 -55  -1  113.78   37.00
  -3  55  -1   88.58   39.33
  -3 -57  -1   76.68   35.60
   3  57  -1   95.41   33.27
   3 -57  -1  117.26   34.15
  -3  57  -1   65.27   35.01
  -3 -59  -1   61.73   33.87
   3  59  -1   91.17   32.30
   3 -59  -1   89.75   33.42
  -3  59  -1   49.43   32.05
  -3 -61  -1   39.97   30.21
   3  61  -1   55.47   28.43
   3 -61  -1   62.58   29.95
   5   1   1 2387.58  593.17
  -5  -1  -1 2276.07  609.91
  -5  -1  -1 2876.73  593.35
  -5  -1   1 2403.08  610.15
  -5  -1   1 3275.77  593.53
   5   1  -1 2544.91  609.89
   5   1  -1 2779.21  593.30
   5  -1  -1 2152.70  592.86
  -5   1  -1 2826.81  593.06
   5  -1   1 2451.53  592.86
   5   3   1 3858.02  848.32
  -5  -3  -1 3484.49  868.71
  -5  -3  -1 4079.96  848.23
  -5  -3   1 3410.22  868.72
  -5  -3   1 4648.52  848.54
   5   3  -1 3146.73  848.10
   5  -3  -1 4809.97  848.44
  -5   3  -1 2594.29  847.66
   5   5   1  308.47   88.20
   5   5   1  417.03   82.59
  -5  -5  -1  324.75   88.67
  -5  -5  -1  341.21   81.64
  -5  -5   1  397.84   88.83
  -5  -5   1  419.32   82.27
   5   5  -1  318.22   89.47
   5   5  -1  424.55   81.90
   5  -5  -1  314.34   87.60
  -5   5  -1  257.66   80.99
   5  -5   1  466.56   81.48
  -5  -7  -1 1464.68  539.85
   5   7  -1 1846.07  540.95
   5   7   1 1935.45  435.06
  -5  -7  -1 1645.10  435.67
  -5  -7   1 1457.66  434.94
  -5  -7   1 2686.98  423.49
   5   7  -1 1811.01  436.12
   5  -7  -1 1820.86  434.41
  -5   7  -1 1651.47  422.19
   5  -7   1 2455.90  422.59
  -5  -9   1 3092.05  675.80
   5   9   1 2135.64  541.13
  -5  -9  -1 2160.97  541.30
  -5  -9  -1 2683.49  527.43
  -5  -9   1 1974.02  540.52
   5   9  -1 1957.94  541.56
   5   9  -1 2376.73  527.12
   5  -9  -1 2397.63  540.37
  -5   9  -1 2374.68  541.08
   5  11  -1   23.75    2.50
   5  11   1   18.58   13.81
  -5 -11  -1   55.99   14.06
  -5 -11  -1   56.36   17.43
  -5 -11   1   49.10   13.07
   5  11  -1   18.23   13.76
   5 -11  -1   21.42   13.26
  -5  11  -1   40.31   10.32
   5  13   1  518.98   82.68
  -5 -13  -1  253.35   81.45
  -5 -13   1  248.08   80.68
   5  13  -1  304.63   81.60
   5  13  -1  294.98   75.79
   5 -13  -1  413.41   81.05
  -5  13  -1  152.53   81.12
  -5  13  -1  260.58   74.83
   5  15   1 1505.30  258.36
  -5 -15  -1 1040.24  256.59
  -5 -15   1 1032.21  255.82
   5  15  -1  782.42  256.40
   5  15  -1  828.63  247.21
   5 -15  -1 1048.60  256.00
  -5  15  -1  816.31  256.24
  -5  15  -1 1123.12  257.93
  -5  15  -1 1000.89  247.02
   5  17   1 2092.92  390.05
  -5 -17  -1 1458.33  387.61
  -5 -17   1 1416.43  386.89
   5  17  -1 1388.32  387.32
   5  17  -1 1946.97  376.88
   5 -17  -1 1741.57  387.13
  -5  17  -1 1419.59  387.29
  -5  17  -1 1518.95  389.09
  -5  17  -1 2093.59  376.51
   5  19   1 1373.03  317.11
  -5 -19  -1 1202.18  314.08
  -5 -19   1 1336.96  313.46
   5  19  -1 1109.69  313.66
   5  19  -1 1255.35  304.17
   5 -19  -1 1283.79  313.51
  -5  19  -1 1238.12  315.68
  -5  19  -1 1805.04  304.51
   5  21   1  783.41  242.91
  -5 -21  -1 1121.55  239.46
  -5 -21   1 1145.66  238.84
   5  21  -1  736.76  238.72
   5  21  -1  871.98  230.57
   5 -21  -1 1029.54  238.72
  -5  21  -1  922.88  238.93
  -5  21  -1  795.98  240.85
  -5  21  -1  818.44  230.15
   5  23   1 1025.07  343.07
  -5 -23  -1 1464.49  338.73
  -5 -23   1 1432.77  338.18
   5  23  -1 1267.08  338.09
   5  23  -1 1025.79  327.81
   5 -23  -1 1573.08  338.08
  -5  23  -1 1432.16  338.30
  -5  23  -1 1042.94  340.14
  -5  23  -1 1194.39  327.85
   5  25  -1 1401.89  342.51
  -5  25  -1  918.45  340.67
   5  25   1  772.03  285.48
  -5 -25  -1 1257.49  280.33
  -5 -25   1 1233.82  279.88
   5  25  -1  986.27  279.55
   5 -25  -1 1299.82  279.63
   5 -25  -1  684.79  285.27
  -5  25  -1 1233.64  279.85
  -5  25  -1  933.01  281.70
  -5 -27  -1  462.86  148.26
   5  27  -1  637.90  147.86
   5  27  -1  605.91  141.92
   5 -27  -1  729.84  147.92
   5 -27  -1  255.99  152.87
  -5  27  -1  584.65  148.00
  -5  27  -1  622.07  141.75
  -5 -29  -1  194.78   87.21
  -5 -29   1  312.09   87.49
   5  29  -1  341.32   86.91
   5  29  -1  509.38   84.05
   5 -29  -1  453.84   87.15
   5 -29  -1  114.21   91.52
  -5  29  -1  446.94   87.40
  -5  29  -1  260.02   88.73
  -5  29  -1  266.94   81.83
   5  31  -1  286.19   63.08
  -5 -31  -1  124.21   61.01
   5  31  -1  253.80   61.03
   5 -31  -1  292.93   61.25
   5 -31  -1   85.89   65.35
  -5  31  -1  300.26   61.50
  -5  31  -1  158.46   62.61
  -5  31  -1  233.37   57.89
  -5 -33  -1  211.67  103.54
   5  33  -1  472.40  103.66
   5  33  -1  556.81  100.03
   5 -33  -1  512.34  103.77
   5 -33  -1  196.48  107.76
  -5  33  -1  546.80  104.07
  -5  33  -1  260.82  105.33
  -5  33  -1  279.89   97.96
  -5 -35  -1   25.79   22.70
   5  35  -1   78.21   22.75
   5  35  -1   64.02   26.29
   5 -35  -1   86.35   23.07
   5 -35  -1   55.16   28.37
  -5  35  -1   80.44   23.31
  -5  35  -1   36.90   24.40
  -5  35  -1   57.99   21.74
  -5 -37  -1   32.38   29.63
   5  37  -1  134.59   30.00
   5  37  -1  101.67   32.30
   5 -37  -1  148.66   30.29
   5 -37  -1   50.90   34.88
  -5  37  -1  100.59   30.30
  -5  37  -1   37.47   31.97
  -5  37  -1   91.11   37.41
  -5 -39  -1   39.44   20.66
   5  39  -1   61.64   19.13
   5 -39  -1   64.70   19.52
  -5  39  -1   46.52   19.61
  -5  39  -1   10.65   21.22
  -5  39  -1   18.19   29.54
  -5 -41  -1  169.87   48.28
   5  41  -1  142.32   47.30
   5 -41  -1  185.70   47.69
  -5  41  -1  138.57   47.37
  -5 -43  -1  382.35   93.86
   5  43  -1  357.42   92.98
   5 -43  -1  383.97   93.06
  -5  43  -1  255.61   92.77
  -5 -45  -1  211.45   56.19
   5  45  -1  166.97   54.90
   5 -45  -1  208.53   55.23
  -5  45  -1  163.55   55.37
  -5 -47  -1  101.55   33.51
   5  47  -1   95.95   31.91
   5 -47  -1   84.01   32.30
  -5  47  -1   85.42   32.88
  -5 -49  -1  438.82  118.34
   5  49  -1  441.71  117.39
   5 -49  -1  451.03  117.41
  -5  49  -1  428.65  117.83
  -5 -51  -1  166.29   46.30
   5  51  -1  144.35   44.27
   5 -51  -1  134.26   44.53
  -5  51  -1  115.24   47.01
  -5 -53  -1  119.02   40.31
   5  53  -1  114.10   37.99
   5 -53  -1  106.23   38.39
  -5  53  -1  108.99   39.31
  -5 -55  -1   14.84   19.73
   5  55  -1   22.44   15.30
   5 -55  -1   17.26   16.48
  -5  55  -1   15.41   21.25
  -5 -57  -1   26.38   24.63
   5  57  -1   40.73   21.03
   5 -57  -1   37.68   21.99
  -5  57  -1   48.08   24.08
  -5 -59  -1   13.62   22.10
   5  59  -1   14.93   19.37
   5 -59  -1   13.64   24.04
  -5 -61  -1    5.86   22.00
   5 -61  -1   12.85   21.49
  -7  -1   1 1199.22  444.58
   7   1   1 1451.61  360.27
   7   1   1 1206.14  348.71
  -7  -1  -1 1250.81  361.32
  -7  -1  -1 1782.96  349.16
  -7  -1   1 1463.27  361.84
   7   1  -1 1575.23  361.29
   7   1  -1 1963.04  349.28
   7  -1  -1 1461.86  348.60
  -7   1   1 1579.79  349.24
  -7   1  -1 1653.89  348.87
   7  -1   1 1231.33  348.45
   7   3   1 1296.79  300.97
   7   3   1 1394.84  290.85
  -7  -3  -1 1010.49  301.68
  -7  -3  -1 1043.42  290.33
  -7  -3   1  994.23  301.80
  -7  -3   1 1206.44  290.59
   7   3  -1 1242.56  302.15
   7   3  -1 1429.02  290.70
   7  -3  -1 1628.56  304.40
   7  -3  -1 1365.06  290.48
  -7   3  -1  950.27  290.03
   7  -3   1 1105.50  290.06
   7   5   1 1412.11  342.61
   7   5   1 1959.97  332.84
  -7  -5  -1 1256.45  343.32
  -7  -5  -1 1707.70  332.04
  -7  -5   1 1480.86  343.58
  -7  -5   1 1562.96  332.08
   7   5  -1 1441.01  344.18
   7   5  -1 1664.22  332.08
   7  -5  -1 1313.79  342.32
   7  -5  -1  918.75  346.89
   7  -5  -1 2043.33  332.49
  -7   5  -1 1570.61  331.51
   7  -5   1 1709.26  331.67
  -7  -7  -1  861.17  376.11
  -7  -7   1 1454.56  376.56
   7   7   1 1268.47  306.61
   7   7   1 1977.68  298.69
  -7  -7  -1 1148.88  306.92
  -7  -7   1 1216.23  306.78
   7   7  -1 1267.44  307.96
   7   7  -1 1509.73  296.77
   7  -7  -1  920.00  311.09
   7  -7  -1 1848.70  297.90
  -7   7  -1 1433.26  296.23
   7  -7   1 1989.52  296.71
  -7  -9  -1 1434.28  364.04
  -7  -9   1 1767.75  364.72
   7   9   1 1290.82  297.49
  -7  -9  -1 1217.28  297.97
  -7  -9   1 1168.90  297.10
   7   9  -1 1186.48  298.43
   7   9  -1 1835.27  288.42
   7  -9  -1 1267.53  296.93
   7  -9  -1  739.76  301.78
  -7   9  -1 1037.71  296.49
  -7   9  -1 1206.77  297.63
  -7   9  -1 1231.17  287.02
   7  -9   1 1968.43  287.89
   7  11   1  447.48  111.74
  -7 -11  -1  499.48  111.80
  -7 -11  -1  525.61  105.50
  -7 -11   1  431.75  110.91
  -7 -11   1  809.58  106.71
   7  11  -1  324.04  112.01
   7  11  -1  383.47  104.95
   7 -11  -1  382.31  110.91
  -7  11  -1  425.01  110.63
  -7  11  -1  460.11  112.44
  -7  11  -1  559.88  104.59
   7 -11   1  457.31  104.65
   7  13   1  612.36  111.75
  -7 -13  -1  410.66  111.05
  -7 -13  -1  459.25  105.59
  -7 -13   1  385.71  110.10
  -7 -13   1  411.04  104.87
   7  13  -1  427.76  111.58
   7  13  -1  482.03  104.71
   7 -13  -1  425.45  110.45
   7 -13  -1  279.47  115.28
  -7  13  -1  392.90  110.10
  -7  13  -1  487.40  103.91
  -7 -15  -1 1047.38  258.68
   7  15   1 1239.71  219.64
  -7 -15  -1  887.20  218.20
  -7 -15   1  839.09  217.38
   7  15  -1  816.84  218.58
   7  15  -1 1249.28  210.54
   7 -15  -1  799.81  217.68
   7 -15  -1  589.56  222.72
  -7  15  -1  875.72  217.47
  -7  15  -1  730.40  219.87
  -7  15  -1  798.35  209.08
   7  17  -1  804.11  181.25
   7  17   1  859.81  155.74
  -7 -17  -1  577.37  153.61
  -7 -17  -1  742.57  149.21
  -7 -17   1  640.79  152.94
   7  17  -1  531.95  153.79
   7 -17  -1  588.85  153.27
   7 -17  -1  430.13  157.86
  -7  17  -1  607.19  153.00
  -7  17  -1  494.62  155.53
  -7  17  -1  556.07  145.95
   7  19  -1 1151.60  290.31
   7  19   1 1520.83  241.92
  -7 -19  -1  841.10  238.84
  -7 -19   1 1027.19  238.30
   7  19  -1  775.39  238.85
   7 -19  -1 1035.42  238.53
   7 -19  -1  839.90  243.27
  -7  19  -1  942.34  238.31
  -7  19  -1  598.24  240.85
  -7  19  -1 1061.21  230.09
   7  21   1 1217.18  298.90
  -7 -21  -1 1329.35  295.63
  -7 -21   1 1439.08  295.10
   7  21  -1 1124.76  295.43
   7  21  -1  928.18  285.54
   7 -21  -1 1202.63  295.12
   7 -21  -1  892.04  299.68
  -7  21  -1 1205.96  294.97
  -7  21  -1  753.59  297.51
  -7  21  -1  969.19  285.33
   7  23  -1  297.71   95.28
   7  23   1  252.64   91.24
  -7 -23  -1  372.24   87.54
  -7 -23   1  432.97   87.12
   7  23  -1  258.22   87.08
   7 -23  -1  341.07   87.02
   7 -23  -1  213.37   91.20
  -7  23  -1  382.85   86.95
  -7  23  -1  243.07   89.28
  -7  23  -1  294.36   81.33
   7  25  -1  488.51  182.34
   7  25   1  445.97  160.40
  -7 -25  -1  633.88  155.75
  -7 -25   1  717.62  155.46
   7  25  -1  649.25  155.49
   7 -25  -1  783.85  155.45
   7 -25  -1  276.55  159.09
  -7  25  -1  626.28  155.14
  -7  25  -1  392.57  157.52
  -7  25  -1  558.93  148.27
  -7  27  -1  666.77  184.35
   7  27   1  365.46  162.31
  -7 -27  -1  674.17  156.93
  -7 -27   1  676.76  156.69
   7  27  -1  602.20  156.52
   7  27  -1  838.34  150.87
   7 -27  -1  703.22  156.49
   7 -27  -1  486.57  160.39
  -7  27  -1  666.70  156.33
  -7  27  -1  402.92  158.52
  -7 -29  -1 1011.20  212.80
   7  29  -1  744.81  212.22
   7  29  -1  790.47  204.49
   7 -29  -1  959.58  212.28
   7 -29  -1  606.44  215.90
  -7  29  -1  963.46  212.20
  -7  29  -1  532.48  214.18
  -7  29  -1  899.67  204.58
  -7  31  -1  362.56  103.85
  -7 -31  -1  371.50   94.36
  -7 -31   1  298.06   94.40
   7  31  -1  372.79   93.98
   7  31  -1  246.51   88.24
   7 -31  -1  541.37   94.29
   7 -31  -1  152.78   97.07
  -7  31  -1  361.87   93.92
  -7  31  -1  258.13   95.93
  -7  33  -1  331.81  163.39
  -7 -33  -1  540.54  141.95
   7  33  -1  611.49  141.77
   7  33  -1  558.65  135.67
   7 -33  -1  668.82  141.75
   7 -33  -1  257.47  144.55
  -7  33  -1  554.21  141.55
   7  35  -1   84.73   22.57
  -7  35  -1   72.29   24.28
  -7 -35  -1   85.92   27.85
   7  35  -1   70.17   26.77
   7 -35  -1  102.13   27.41
   7 -35  -1   39.17   30.08
  -7  35  -1   94.68   27.45
  -7  35  -1   59.27   28.42
  -7  37  -1   99.41   35.42
   7  37  -1  154.82   38.48
   7  37  -1  116.74   38.40
   7 -37  -1  216.23   39.10
   7 -37  -1   43.71   40.35
  -7  37  -1  114.09   38.68
  -7  37  -1   43.01   39.62
   7  39  -1  155.33   48.91
   7 -39  -1  208.08   49.25
  -7  39  -1  136.24   49.19
  -7 -41  -1  280.58   78.64
   7  41  -1  265.09   77.78
   7 -41  -1  338.38   78.02
  -7  41  -1  245.32   77.53
  -7 -43  -1  107.27   38.85
   7  43  -1  127.87   37.83
   7 -43  -1  145.06   38.55
  -7  43  -1   92.20   37.56
  -7 -45  -1   95.57   32.48
   7  45  -1   79.60   31.10
   7 -45  -1  111.68   32.27
  -7  45  -1   74.54   31.43
  -7 -47  -1   67.67   25.87
   7  47  -1   44.48   23.33
   7 -47  -1   62.46   24.87
  -7  47  -1   56.94   24.82
  -7 -49  -1  190.69   60.64
   7  49  -1  193.88   59.32
   7 -49  -1  241.34   59.86
  -7  49  -1  178.84   60.40
  -7 -51  -1  181.05   57.21
   7  51  -1  191.87   55.88
   7 -51  -1  175.48   55.94
  -7  51  -1  192.86   56.58
  -7 -53  -1  193.52   57.23
   7  53  -1  202.34   55.62
   7 -53  -1  174.35   55.53
  -7  53  -1  158.15   56.14
  -7 -55  -1   33.59   24.54
   7  55  -1   42.25   21.06
   7 -55  -1   44.85   22.01
  -7  55  -1   35.99   28.30
  -7 -57  -1   73.34   34.50
   7  57  -1   74.27   31.52
   7 -57  -1   89.53   32.48
  -7  57  -1   81.54   36.03
  -7 -59  -1   18.98   25.03
   7  59  -1   34.43   20.97
   7 -59  -1   23.51   21.57
  -9  -1  -1   42.02    2.85
  -9  -1   1   33.78    2.66
   9   1   1   32.66   13.32
   9   1   1   26.35   12.56
  -9  -1  -1   24.60   14.04
  -9  -1   1   25.20   14.29
   9   1  -1   33.43   13.53
   9   1  -1   32.61   12.42
   9  -1  -1   40.46   10.56
  -9   1   1   44.81   14.23
  -9   1  -1   49.66   12.89
   9  -1   1   32.53   10.28
  -9  -3  -1  139.15   47.90
   9   3   1  203.83   50.06
   9   3   1  235.48   45.90
  -9  -3  -1  143.95   50.93
  -9  -3   1  122.89   51.02
  -9  -3   1  215.83   45.11
   9   3  -1  203.00   51.07
   9   3  -1  218.06   45.12
   9  -3  -1  188.37   49.63
   9  -3  -1  191.62   50.18
   9  -3  -1  148.78   44.13
  -9   3  -1  167.64   44.40
   9  -3   1  202.50   44.25
  -9  -5  -1  604.84  206.64
   9   5   1  704.29  173.92
   9   5   1  852.82  167.05
  -9  -5  -1  693.20  174.94
  -9  -5   1  595.75  174.58
  -9  -5   1  839.96  166.64
   9   5  -1  701.20  175.24
   9   5  -1  693.83  166.21
   9  -5  -1  864.23  166.49
  -9   5  -1  609.58  165.60
   9  -5   1  881.05  166.12
   9   7   1 5392.00 1070.87
  -9  -7   1 3341.65 1074.58
   9   7   1 3410.17  851.48
  -9  -7  -1 3020.01  852.05
  -9  -7  -1 3775.81  832.73
  -9  -7   1 3252.18  851.83
   9   7  -1 3272.91  853.04
   9   7  -1 3830.15  832.82
   9  -7  -1 4351.74  853.28
   9  -7  -1 3770.39  832.90
  -9   7  -1 2790.55  832.03
   9  -7   1 4274.65  832.59
   9   9  -1 1342.81  345.60
   9   9   1 1152.73  282.06
  -9  -9  -1 1247.61  282.92
  -9  -9  -1 1043.03  272.44
  -9  -9   1 1178.49  281.88
  -9  -9   1 1121.98  272.67
   9   9  -1 1113.55  283.44
   9  -9  -1  931.10  281.72
   9  -9  -1 1242.92  273.20
  -9   9  -1 1301.45  272.18
   9  -9   1 1131.58  272.17
   9  11   1 1816.47  419.63
  -9 -11  -1 1872.54  419.90
  -9 -11  -1 2059.45  408.05
  -9 -11   1 1630.93  418.87
  -9 -11   1 2303.57  408.40
   9  11  -1 1682.67  420.53
   9  11  -1 2565.21  408.37
   9 -11  -1 1600.05  418.97
   9 -11  -1 2594.95  409.82
  -9  11  -1 1304.84  418.87
  -9  11  -1 1421.13  406.87
   9 -11   1 2956.66  408.39
   9 -13  -1 3257.33  656.67
   9  13   1 2946.51  530.55
  -9 -13  -1 2226.44  530.02
  -9 -13  -1 2183.67  516.44
  -9 -13   1 2141.22  529.06
  -9 -13   1 3529.84  517.68
   9  13  -1 2019.76  530.65
   9  13  -1 2981.05  516.92
   9 -13  -1 1825.85  529.41
   9 -13  -1 2590.76  532.39
  -9  13  -1 1670.73  528.90
  -9  13  -1 1623.69  531.74
  -9  13  -1 1914.61  515.59
   9 -13   1 2321.55  516.11
  -9 -15  -1 1963.62  514.57
  -9  15  -1 2414.09  517.06
   9  15   1 1913.15  417.22
  -9 -15  -1 1742.24  416.19
  -9 -15   1 1767.50  415.32
  -9 -15   1 2300.00  405.48
   9  15  -1 1398.26  416.65
   9  15  -1 1634.52  404.33
   9 -15  -1 1607.02  415.78
   9 -15  -1 2168.27  418.73
  -9  15  -1 1254.19  415.11
  -9 -17  -1  563.85  147.19
  -9 -17  -1  664.91  141.92
  -9 -17   1  607.52  146.42
   9  17  -1  588.45  147.94
   9  17  -1  670.26  140.55
   9 -17  -1  620.20  146.83
   9 -17  -1  715.07  149.86
  -9  17  -1  276.37  149.37
  -9  17  -1  420.60  139.31
   9  19   1  211.40   48.54
  -9 -19  -1  148.33   46.07
  -9 -19  -1  189.64   46.29
  -9 -19   1  182.04   45.51
   9  19  -1  145.42   46.58
   9  19  -1  171.91   42.70
   9 -19  -1  176.72   45.99
  -9  19  -1   83.68   48.17
  -9  19  -1  137.08   41.46
  -9 -21  -1  278.08   51.18
  -9 -21  -1  184.51   53.85
  -9 -21   1  257.01   53.51
   9  21  -1  170.15   54.17
   9  21  -1  219.29   50.14
   9 -21  -1  204.96   53.75
  -9  21  -1  171.50   53.09
  -9  21  -1  119.67   56.13
  -9  21  -1  227.32   49.61
   9  23  -1   96.23   27.45
  -9  23  -1  129.09   27.43
   9  23   1  143.25   36.75
  -9 -23  -1   86.28   32.80
  -9 -23  -1  123.31   38.67
  -9 -23   1  129.13   32.63
   9  23  -1  110.78   33.22
   9 -23  -1  119.16   32.90
   9 -23  -1   81.77   35.03
  -9  23  -1   84.33   32.07
   9  25   1   89.68   35.40
  -9 -25  -1   95.42   30.97
  -9 -25   1  135.41   30.99
   9  25  -1  105.61   31.08
   9  25  -1   94.71   29.70
   9 -25  -1  115.81   31.08
   9 -25  -1   78.56   33.09
  -9  25  -1   84.18   30.38
  -9  25  -1   57.63   33.08
  -9  25  -1   74.11   28.31
  -9  27  -1   59.40   14.37
   9  27   1   54.23   26.37
  -9 -27  -1   52.72   21.24
  -9 -27   1   66.76   21.04
   9  27  -1   69.48   20.96
   9  27  -1   72.37   22.29
   9 -27  -1   86.02   21.44
   9 -27  -1   34.89   22.71
  -9  27  -1   44.15   20.43
  -9  27  -1   31.07   23.02
   9  29  -1  102.39   26.76
  -9 -29  -1  102.33   32.25
  -9 -29   1  104.47   32.21
   9  29  -1  116.06   32.06
   9 -29  -1  135.52   32.53
   9 -29  -1   62.42   33.90
  -9  29  -1   60.94   34.13
  -9  29  -1   81.89   29.91
  -9 -31  -1  549.56  137.13
  -9 -31   1  532.96  137.28
   9  31  -1  606.17  137.18
   9  31  -1  433.79  130.39
   9 -31  -1  715.18  137.22
   9 -31  -1  308.08  138.91
  -9  31  -1  512.65  136.43
  -9  31  -1  369.23  138.89
  -9  31  -1  416.88  129.87
   9  33  -1  201.17   61.65
  -9 -33  -1  238.76   60.77
  -9 -33   1  146.03   60.63
   9  33  -1  236.51   60.69
   9 -33  -1  244.57   60.55
  -9  33  -1  239.33   60.12
  -9  33  -1  150.03   62.07
  -9  33  -1  298.60   59.43
  -9 -35  -1  494.06  160.38
   9  35  -1  670.70  160.66
   9  35  -1  511.80  153.40
   9 -35  -1  966.12  160.92
  -9  35  -1  561.80  159.95
  -9  35  -1  371.12  161.98
  -9  35  -1  545.18  154.08
   9  37  -1  402.22  100.20
   9 -37  -1  478.80  100.30
  -9  37  -1  399.95   99.72
  -9  37  -1  181.36  101.31
  -9  37  -1  247.08   95.04
   9  39  -1  554.62  166.39
   9 -39  -1  821.86  166.73
  -9  39  -1  557.81  166.01
   9  41  -1  276.25   81.62
   9 -41  -1  341.90   81.97
  -9  41  -1  273.98   81.66
   9  43  -1   60.19   25.83
   9 -43  -1   75.17   27.13
  -9  43  -1   72.86   27.47
  -9 -45  -1   99.88   32.84
   9  45  -1   75.03   31.38
   9 -45  -1   99.24   32.54
  -9  45  -1   87.92   33.85
  -9 -47  -1   -1.42   13.77
   9  47  -1    7.11    9.93
   9 -47  -1   10.11   13.84
  -9  47  -1    5.83   18.52
  -9 -49  -1   28.04   20.24
   9  49  -1   25.18   16.67
   9 -49  -1   25.82   19.31
  -9  49  -1   38.55   24.87
  -9 -51  -1   14.94   16.83
   9  51  -1   15.41   12.28
   9 -51  -1    5.52   14.87
  -9  51  -1    5.72   19.24
  -9 -53  -1   53.85   28.75
   9  53  -1   60.24   26.01
   9 -53  -1   52.38   26.91
  -9  53  -1   79.26   31.05
  -9 -55  -1   37.76   25.08
   9  55  -1   48.79   21.62
   9 -55  -1   37.59   22.73
  -9  55  -1   40.64   27.62
  -9 -57  -1   25.41   25.77
   9  57  -1   40.82   22.81
   9 -57  -1   28.73   22.47
  -9  57  -1   31.63   27.14
  -9 -59  -1   38.86   28.36
  -9 -59  -1  -30.10  133.25
   9 -59  -1   39.62   25.19
 -11  -1  -1  533.34  193.52
  11  -1   1  593.55  193.51
  11   1   1  612.12  164.18
  11   1   1  762.49  156.87
 -11  -1  -1  639.70  165.32
 -11  -1   1  621.42  165.65
 -11  -1   1  714.13  156.52
  11   1  -1  682.64  165.11
  11   1  -1  668.34  156.47
  11  -1  -1  676.92  156.07
 -11   1   1  702.26  157.02
 -11   1  -1  775.75  156.80
 -11  -3  -1  463.42  131.27
  11  -3  -1  386.40  130.82
  11  -3   1  340.35  130.34
  11   3   1  422.66  114.86
  11   3   1  415.27  108.33
 -11  -3  -1  435.10  116.21
 -11  -3   1  444.87  116.10
 -11  -3   1  698.48  109.16
  11   3  -1  435.16  115.65
  11   3  -1  658.24  109.09
 -11   3  -1  470.62  108.23
 -11  -5  -1 1824.57  475.92
  11   5   1 1641.08  383.49
  11   5   1 1869.68  373.39
 -11  -5  -1 1696.98  384.79
 -11  -5   1 1510.69  384.31
 -11  -5   1 1904.96  372.82
  11   5  -1 1637.22  384.72
  11   5  -1 1515.59  372.25
  11  -5  -1 1201.04  383.49
  11  -5  -1 1547.52  372.17
 -11   5  -1 1127.89  371.68
  11  -5   1 1726.51  372.22
  11   7   1 1057.11  239.82
  11   7  -1  683.79  243.62
  11   7   1  896.52  202.66
 -11  -7  -1  773.43  203.54
 -11  -7  -1  942.26  194.83
 -11  -7   1  708.29  203.10
 -11  -7   1  940.61  194.96
  11   7  -1  778.00  204.04
  11  -7  -1  768.67  202.96
  11  -7  -1  877.59  194.76
 -11   7  -1  909.50  194.38
  11  -7   1 1018.41  194.60
  11   9  -1 1018.78  256.04
  11   9   1  971.17  212.07
 -11  -9  -1  857.72  212.44
 -11  -9  -1  692.24  203.32
 -11  -9   1  804.91  211.85
 -11  -9   1 1227.32  204.66
  11   9  -1  837.37  213.38
  11  -9  -1  638.60  212.26
  11  -9  -1  757.06  203.86
 -11   9  -1  903.51  203.33
  11  -9   1 1197.04  204.04
 -11 -11   1   52.90   12.30
  11  11   1   87.80   21.24
 -11 -11  -1   48.20   21.47
 -11 -11  -1   40.66   19.24
 -11 -11   1   46.96   20.15
  11  11  -1   58.61   21.64
  11  11  -1   52.72   19.36
  11 -11  -1   65.36   22.26
 -11  11  -1   39.93   17.44
  11 -11   1   76.74   19.19
  11  13  -1   44.59    8.37
 -11  13  -1   18.58    2.75
  11 -13   1   50.65    4.68
  11  13   1   59.58   15.22
 -11 -13  -1   14.09   15.03
 -11 -13  -1   20.83   17.29
 -11 -13   1   15.33   13.70
 -11 -13   1   38.54   17.39
  11  13  -1   45.54   15.51
  11 -13  -1   50.34   15.80
  11 -13  -1   44.44   20.13
  11  15  -1  258.24   68.93
 -11  15  -1  204.84   67.97
  11  15   1  365.07   67.23
 -11 -15  -1  239.39   66.31
 -11 -15  -1  215.02   61.95
 -11 -15   1  237.94   65.23
 -11 -15   1  348.25   62.63
  11  15  -1  248.71   67.01
  11 -15  -1  285.61   67.27
  11 -15  -1  297.49   64.27
 -11  15  -1  174.69   65.72
 -11  15  -1   99.30   68.52
  11 -15   1  237.77   60.83
  11  17   1 2683.95  434.41
 -11 -17  -1 1511.47  432.54
 -11 -17  -1 1427.53  420.65
 -11 -17   1 1721.86  431.71
 -11 -17   1 1860.16  421.06
  11  17  -1 1611.78  433.39
  11  17  -1 2390.42  421.32
  11 -17  -1 1431.52  432.16
  11 -17  -1 2407.23  433.92
  11 -17  -1 1379.53  421.50
 -11  17  -1  680.57  435.32
 -11  17  -1 1494.54  419.93
  11  19  -1 1221.65  395.63
  11 -19  -1 1864.29  390.92
  11  19   1 1813.84  323.83
 -11 -19  -1 1084.67  321.28
 -11 -19  -1 1534.62  312.66
 -11 -19   1 1458.78  320.70
  11  19  -1 1229.94  322.08
  11 -19  -1 1249.38  321.07
  11 -19  -1 1906.34  323.05
 -11  19  -1  935.97  320.59
 -11  19  -1  510.56  324.08
 -11  19  -1 1485.08  311.23
  11  21  -1  656.27  247.66
  11  21   1 1146.96  209.58
 -11 -21  -1  722.16  206.38
 -11 -21  -1  957.14  200.36
 -11 -21   1  905.38  205.88
  11  21  -1  756.31  207.01
  11 -21  -1  771.81  206.19
  11 -21  -1 1133.72  208.18
 -11  21  -1  675.16  205.66
 -11  21  -1  475.24  209.25
 -11  21  -1  728.71  198.00
  11  23   1  918.42  178.73
 -11 -23  -1  494.58  174.59
 -11 -23  -1  611.52  168.90
 -11 -23   1  799.78  174.44
  11  23  -1  749.06  175.76
  11  23  -1 1061.63  168.89
  11 -23  -1  774.22  174.72
  11 -23  -1  950.17  176.75
 -11  23  -1  455.14  173.95
 -11  23  -1  364.16  177.50
 -11  23  -1  644.14  167.12
  11  25  -1  423.91  148.76
  11  25   1  385.67  133.30
 -11 -25  -1  359.17  128.81
 -11 -25  -1  611.97  126.47
 -11 -25   1  626.13  128.97
  11  25  -1  566.08  129.92
  11 -25  -1  590.19  129.08
  11 -25  -1  657.54  130.99
 -11  25  -1  423.73  128.32
 -11  25  -1  294.68  131.61
 -11  25  -1  407.77  121.74
  11  27  -1  148.64   62.15
  11  27   1   83.61   66.02
 -11 -27  -1  194.12   61.29
 -11 -27  -1  313.36   64.32
 -11 -27   1  261.24   61.45
  11  27  -1  219.97   62.02
  11 -27  -1  232.95   61.49
  11 -27  -1  272.04   63.57
 -11  27  -1  224.72   60.81
 -11  27  -1  186.02   56.89
  11  29  -1  688.86  167.59
  11  29   1  379.65  148.71
 -11 -29  -1  358.26  142.45
 -11 -29  -1  809.68  142.33
 -11 -29   1  609.03  142.98
  11  29  -1  611.34  143.59
  11 -29  -1  712.05  143.08
  11 -29  -1  667.84  144.80
 -11  29  -1  448.34  142.11
 -11  29  -1  558.00  136.90
 -11 -31  -1  167.70   65.32
 -11 -31  -1  328.01   70.57
  11  31  -1  265.91   66.37
  11  31  -1  259.14   63.29
  11 -31  -1  261.67   65.90
  11 -31  -1  293.12   68.02
 -11  31  -1  258.71   65.23
 -11  31  -1  157.96   67.82
 -11  31  -1  206.75   62.96
 -11 -33  -1   73.79   40.05
 -11 -33  -1  148.92   50.53
 -11 -33   1  115.64   41.63
  11  33  -1  160.50   40.99
  11  33  -1  104.25   40.37
  11 -33  -1  194.60   41.20
  11 -33  -1  112.06   42.75
 -11  33  -1  147.77   40.85
 -11  33  -1   90.66   40.76
 -11 -35  -1   68.59   26.54
 -11  35  -1   47.35   26.81
  11  35  -1   88.20   26.89
  11 -35  -1   97.05   27.36
 -11  35  -1   77.01   26.82
 -11  35  -1   35.64   28.10
 -11 -37  -1   46.99   51.28
  11  37  -1   37.17   16.06
  11 -37  -1   48.42   17.30
 -11  37  -1   30.45   16.99
 -11  37  -1   11.07   18.71
 -11 -39  -1    4.09   52.49
  11  39  -1   17.65   13.61
  11 -39  -1   31.55   15.58
 -11  39  -1    7.31   15.76
 -11 -41  -1  529.57  137.84
  11  41  -1  431.13  127.84
  11 -41  -1  585.36  127.85
 -11  41  -1  429.98  127.23
 -11 -43  -1  298.39   94.37
 -11 -43  -1  354.91  109.61
  11  43  -1  323.07   93.89
  11 -43  -1  404.22   93.90
 -11  43  -1  337.69   93.93
 -11 -45  -1  140.77   47.76
 -11 -45  -1   94.99   73.97
  11  45  -1  140.04   46.69
  11 -45  -1  164.52   47.33
 -11  45  -1  154.56   47.93
 -11 -47  -1  188.69  108.84
  11  47  -1  342.73   94.11
  11 -47  -1  403.40   94.27
 -11  47  -1  284.20   94.25
 -11 -49  -1   74.75   62.10
 -11 -49  -1  182.90   53.33
  11  49  -1  176.93   52.03
  11 -49  -1  164.44   52.32
 -11  49  -1  152.67   52.79
 -11 -51  -1  115.53   43.64
 -11 -51  -1  157.89   79.81
  11  51  -1  146.32   42.22
  11 -51  -1  121.06   42.65
 -11  51  -1  116.21   42.65
 -11 -53  -1   11.57   55.32
 -11 -53  -1    6.18   16.94
  11  53  -1    9.18   16.35
  11 -53  -1    6.25   15.12
 -11  53  -1    0.19   16.16
 -11 -55  -1   11.39   19.69
 -11 -55  -1   23.78   71.31
  11  55  -1   22.90   18.32
  11 -55  -1    9.00   16.88
 -11  55  -1   16.28   19.58
 -11 -57  -1   12.50   23.25
 -11 -57  -1   29.75   72.69
  11  57  -1   14.18   21.03
  11 -57  -1   17.30   19.91
  13   1   1 2451.29  643.36
 -13  -1   1 1958.38  643.69
  13   1   1 2106.73  515.27
 -13  -1  -1 2029.50  516.65
 -13  -1  -1 2343.69  502.05
 -13  -1   1 2094.53  516.83
  13   1  -1 2006.15  515.94
  13   1  -1 1632.41  501.49
  13  -1  -1 1928.69  501.41
 -13   1   1 2538.93  503.06
 -13   1  -1 3212.37  503.28
  13  -1   1 1941.26  501.47
  13   3  -1  926.04  257.01
  13  -3   1  848.87  256.42
  13   3   1  964.45  213.13
  13   3   1  978.66  205.79
 -13  -3  -1  791.66  214.58
 -13  -3  -1 1504.21  206.29
 -13  -3   1  869.97  214.34
 -13  -3   1 1308.07  205.79
  13   3  -1  784.57  213.43
  13  -3  -1  600.20  213.30
  13  -3  -1  960.21  204.74
 -13   3   1 1400.84  208.26
 -13   3  -1  907.83  205.06
  13   5   1 1055.91  301.40
 -13  -5  -1 1349.19  304.49
 -13  -5   1 1002.40  303.79
  13   5   1 1053.76  249.44
 -13  -5  -1  939.31  250.89
 -13  -5   1  940.82  250.14
  13   5  -1 1035.51  250.24
  13   5  -1 1272.22  241.22
  13  -5  -1  808.69  249.77
  13  -5  -1 1415.17  241.20
 -13   5  -1 1032.66  240.60
  13  -5   1 1430.97  241.14
 -13  -7  -1  142.23   35.85
  13   7   1  173.15   39.92
  13   7   1  218.44   38.83
 -13  -7  -1  120.84   40.99
 -13  -7   1  121.93   40.20
 -13  -7   1  172.93   36.77
  13   7  -1  147.74   40.82
  13   7  -1  150.11   36.23
  13  -7  -1  102.05   39.53
  13  -7  -1  130.81   35.42
 -13   7  -1  132.77   35.55
  13  -7   1  193.29   35.99
  13   9  -1  291.01   48.23
  13   9   1  225.23   48.73
 -13  -9  -1  156.72   49.32
 -13  -9  -1  214.48   44.58
 -13  -9   1  150.69   48.35
 -13  -9   1  183.22   44.65
  13   9  -1  183.39   49.63
  13  -9  -1  113.85   48.42
  13  -9  -1  163.16   44.84
 -13   9  -1  209.46   44.09
  13  -9   1  226.72   44.23
 -13 -11   1  952.48  268.87
 -13 -11  -1  793.27  222.71
 -13 -11  -1 1072.65  214.38
 -13 -11   1  836.81  221.93
  13  11  -1  988.20  223.83
  13  11  -1 1080.72  214.43
  13 -11  -1  875.56  222.24
  13 -11  -1 1043.64  214.66
 -13  11  -1  826.79  213.42
  13 -11   1  913.66  213.81
  13  13   1  187.78   40.21
 -13 -13  -1  104.24   40.04
 -13 -13  -1   84.63   34.99
 -13 -13   1  110.33   38.61
 -13 -13   1  145.98   35.71
  13  13  -1  131.70   40.43
  13  13  -1  186.91   36.63
  13 -13  -1  129.01   39.46
  13 -13  -1  125.50   37.84
 -13  13  -1  115.42   34.82
  13 -13   1  210.96   36.77
 -13 -15   1 1193.28  214.82
  13  15   1 1018.71  180.62
 -13 -15  -1  662.11  179.86
 -13 -15  -1  722.11  172.18
 -13 -15   1  745.02  178.64
  13  15  -1  677.99  180.72
  13  15  -1  591.89  171.51
  13 -15  -1  369.79  179.13
  13 -15  -1  914.50  173.67
 -13  15  -1  738.68  171.47
  13 -15   1  973.78  172.47
 -13 -17   1  310.62   64.43
  13 -17  -1  264.62   62.59
  13 -17   1  207.24   62.53
  13  17   1  385.86   64.81
 -13 -17  -1  204.65   63.24
 -13 -17  -1  282.96   60.05
  13  17  -1  230.39   64.09
  13  17  -1  264.54   58.91
  13 -17  -1  105.30   62.72
 -13  17  -1  224.66   57.78
  13  19  -1  301.39   88.27
  13  19   1  410.07   83.75
 -13 -19  -1  275.67   81.64
 -13 -19  -1  346.06   77.93
 -13 -19   1  364.93   80.84
 -13 -19   1  411.84   77.73
  13  19  -1  318.38   82.70
  13 -19  -1  153.81   81.35
  13 -19  -1  321.90   79.21
 -13  19  -1  256.05   75.70
  13  21  -1  126.05   36.60
  13  21   1  194.69   43.34
 -13 -21  -1  117.54   40.58
 -13 -21  -1  142.03   40.60
 -13 -21   1  173.62   39.84
  13  21  -1  141.44   41.24
  13 -21  -1  130.15   40.60
  13 -21  -1   66.31   40.21
  13 -21  -1  162.50   43.92
 -13  21  -1  136.38   40.23
 -13  21  -1  128.07   37.30
  13  23   1  780.50  185.37
 -13 -23  -1  607.56  181.75
 -13 -23  -1  769.59  176.16
 -13 -23   1  877.95  181.50
  13  23  -1  713.71  182.76
  13  23  -1 1019.30  175.49
  13 -23  -1  671.74  181.66
  13 -23  -1 1092.59  179.14
 -13  23  -1  591.38  181.55
 -13  23  -1  637.44  173.92
 -13 -25  -1  801.92  198.52
  13  25  -1  539.77  199.20
  13  25   1  547.91  172.98
 -13 -25  -1  580.10  168.88
 -13 -25   1  862.53  168.83
  13  25  -1  719.71  169.89
  13 -25  -1  762.30  168.99
  13 -25  -1  617.85  169.55
  13 -25  -1  579.60  165.19
 -13  25  -1  626.04  168.70
 -13  25  -1  382.57  171.63
 -13  25  -1  721.05  161.83
  13  27   1  451.30  151.39
 -13 -27  -1  402.55  146.19
 -13 -27  -1  705.50  143.05
 -13 -27   1  748.80  146.66
  13  27  -1  589.37  147.42
  13  27  -1  473.91  140.01
  13 -27  -1  641.28  146.62
  13 -27  -1  769.74  146.93
 -13  27  -1  606.80  146.31
 -13  27  -1  342.34  149.01
 -13  27  -1  875.67  142.20
  13  29   1  298.74   98.66
 -13 -29  -1  230.44   91.95
 -13 -29  -1  600.68   93.64
 -13 -29   1  481.35   93.18
  13  29  -1  418.61   93.71
  13  29  -1  250.65   87.47
  13 -29  -1  443.02   92.70
  13 -29  -1  194.47   92.69
  13 -29  -1  648.34   96.72
 -13  29  -1  388.27   92.27
 -13  29  -1  227.16   94.75
 -13  29  -1  307.49   88.70
 -13 -31  -1  109.37   56.90
 -13 -31  -1  267.13   60.28
 -13 -31   1  240.11   58.40
  13  31  -1  252.54   58.68
  13  31  -1  180.94   55.69
  13 -31  -1  269.25   57.91
 -13  31  -1  216.53   57.42
 -13  31  -1  108.40   59.20
 -13  31  -1  148.86   56.16
 -13 -33  -1   89.59   34.74
 -13 -33   1   39.51   22.52
  13  33  -1   52.49   20.95
  13 -33  -1   50.50   21.89
 -13  33  -1   68.13   21.16
 -13  33  -1   28.41   21.77
 -13  33  -1   61.27   31.48
 -13 -35  -1  582.30  136.51
  13  35  -1  595.03  121.79
  13 -35  -1  561.00  120.66
 -13  35  -1  416.36  120.05
 -13  35  -1  200.96  121.61
 -13 -37  -1   16.25   44.14
  13  37  -1    6.78   10.73
  13 -37  -1    7.83   13.44
 -13  37  -1   13.99   13.32
 -13 -39  -1  158.12   63.88
  13  39  -1  139.98   47.57
  13 -39  -1  201.02   47.71
 -13  39  -1  117.77   47.14
 -13 -41  -1  173.30   45.92
  13  41  -1   85.10   34.71
  13 -41  -1  129.04   35.70
 -13  41  -1   86.37   34.72
 -13 -43  -1  200.01   48.97
  13  43  -1  106.39   36.48
  13 -43  -1  133.02   37.26
 -13  43  -1   77.80   36.43
 -13 -45  -1   86.41   44.16
  13  45  -1   38.67   20.24
  13 -45  -1   41.08   21.96
 -13  45  -1   42.30   23.31
 -13 -47  -1  182.85   53.05
 -13 -47  -1  136.31   39.94
  13  47  -1  110.57   39.47
  13 -47  -1   98.76   39.09
 -13  47  -1  106.33   40.33
 -13 -49  -1  113.83   36.12
 -13 -49  -1   66.86   64.50
  13  49  -1   95.74   35.41
  13 -49  -1   77.70   35.10
 -13  49  -1   93.09   35.70
 -13 -51  -1   77.52   32.82
 -13 -51  -1   97.19   65.59
  13  51  -1  103.61   32.20
  13 -51  -1   76.14   31.68
 -13  51  -1   50.07   34.07
 -13 -53  -1   48.16   49.39
 -13 -53  -1   33.27   21.39
  13  53  -1   53.39   23.24
  13 -53  -1   30.00   23.30
 -13  53  -1   30.98   27.66
 -13 -55  -1   59.32   29.63
 -13 -55  -1   48.76   65.35
  13  55  -1   48.14   25.91
  13 -55  -1   30.29   26.75
  13 -55  -1   24.10   80.47
  13 -57  -1  -11.31   62.83
 -13 -57  -1   25.35   27.51
  13 -57  -1   34.12   23.70
  15   1   1  229.82   55.19
 -15  -1   1  249.49   56.17
  15   1  -1  224.29   55.67
 -15   1  -1  244.63   52.93
  15   1   1  202.74   55.94
 -15  -1  -1  180.22   57.43
 -15  -1  -1  206.22   51.18
 -15  -1   1  182.52   57.32
  15   1  -1  206.89   56.51
  15  -1  -1  290.55   51.82
 -15   1   1  306.06   54.77
  15  -1   1  185.78   50.70
  15   3   1  367.53   86.39
 -15  -3   1  453.52   89.37
  15  -3  -1  420.14   88.60
  15   3   1  338.06   81.06
 -15  -3  -1  268.23   82.62
 -15  -3  -1  452.78   76.68
 -15  -3   1  262.79   82.01
  15   3  -1  341.34   81.77
  15   3  -1  299.85   75.98
  15  -3  -1  211.97   81.87
 -15   3   1  518.33   80.65
 -15   3  -1  270.26   76.07
  15  -3   1  408.75   75.84
 -15  -5   1  425.96   94.27
  15   5   1  342.16   85.26
  15   5   1  413.47   82.30
 -15  -5  -1  318.73   86.88
 -15  -5  -1  561.03   81.43
 -15  -5   1  348.08   86.30
  15   5  -1  295.92   85.53
  15   5  -1  297.00   79.79
  15  -5  -1  239.29   85.53
  15  -5  -1  304.25   79.26
 -15   5  -1  438.13   80.89
  15  -5   1  416.91   79.98
 -15  -7  -1  681.54  185.91
 -15  -7   1  561.05  185.53
  15   7  -1  789.55  186.13
  15   7   1  695.41  157.33
  15   7   1 1083.02  155.03
 -15  -7  -1  528.25  158.58
 -15  -7   1  573.98  157.68
  15   7  -1  561.56  157.88
  15  -7  -1  789.39  150.56
 -15   7  -1  565.05  149.96
  15  -7   1  797.80  150.56
 -15  -9   1 1598.05  593.92
 -15   9  -1 1333.66  593.04
  15   9   1 2370.64  476.75
 -15  -9  -1 1792.40  477.59
 -15  -9  -1 2047.98  463.95
  15   9  -1 1988.17  477.48
  15   9  -1 1876.18  463.72
  15  -9  -1 1491.07  476.34
  15  -9  -1 1944.70  463.77
  15  -9   1 2947.22  464.79
 -15 -11   1  507.20   99.40
  15 -11   1  478.33   98.76
  15  11   1  404.20   89.72
 -15 -11  -1  340.08   90.15
 -15 -11  -1  422.13   84.36
 -15 -11   1  324.87   88.90
  15  11  -1  323.59   90.37
  15  11  -1  375.59   83.87
  15 -11  -1  254.74   89.03
  15 -11  -1  184.36   82.86
 -15  11  -1  427.97   84.04
  15 -13  -1  674.75  150.49
 -15 -13  -1  443.12  130.00
 -15 -13  -1  504.04  123.04
 -15 -13   1  482.91  128.96
 -15 -13   1  664.55  124.16
  15  13  -1  625.42  131.07
  15  13  -1  480.66  122.92
  15 -13  -1  408.09  129.24
 -15  13  -1  569.68  123.05
  15 -13   1  879.09  124.66
 -15 -15  -1  319.35  176.42
  15  15  -1  666.25  178.04
  15  15   1  913.27  153.05
 -15 -15  -1  366.19  151.47
 -15 -15   1  532.11  150.83
 -15 -15   1  482.66  144.49
  15  15  -1  671.50  153.10
  15 -15  -1  531.54  151.31
  15 -15  -1  750.86  146.13
 -15  15  -1  501.89  143.91
  15 -15   1 1038.15  146.50
 -15 -17   1  326.98   88.12
  15 -17  -1  273.35   87.17
  15  17   1  419.70   83.83
 -15 -17  -1  273.48   82.69
 -15 -17  -1  294.74   77.19
 -15 -17   1  356.90   81.41
  15  17  -1  294.18   83.39
  15  17  -1  357.27   77.20
  15 -17  -1  293.64   82.07
 -15  17  -1  334.42   82.85
 -15  17  -1   59.52   84.96
 -15  17  -1  255.34   76.10
  15 -17   1  364.44   77.29
 -15 -19  -1  429.02  135.16
 -15 -19  -1  661.39  129.68
 -15 -19   1  631.35  134.26
 -15 -19   1  649.39  129.35
  15  19  -1  584.71  136.32
  15  19  -1  421.25  127.76
  15 -19  -1  554.86  134.89
  15 -19  -1  690.66  130.92
 -15  19  -1  536.43  135.75
 -15  19  -1  167.11  137.72
 -15  19  -1  558.59  128.04
  15 -19   1  730.11  129.53
 -15 -21  -1  179.17   60.69
 -15 -21  -1  341.90   59.55
 -15 -21   1  251.34   59.87
 -15 -21   1  267.39   57.95
  15  21  -1  246.98   61.83
  15  21  -1  285.06   57.60
  15 -21  -1  213.70   60.62
  15 -21  -1  229.96   60.62
  15 -21  -1  374.27   61.44
 -15  21  -1   84.94   63.03
 -15  21  -1  202.36   55.72
  15 -23  -1  169.87   35.06
 -15  23  -1  102.23   36.45
  15  23   1  161.14   42.89
 -15 -23  -1   94.37   39.46
 -15 -23  -1  157.79   40.38
 -15 -23   1  163.37   39.11
  15  23  -1  146.57   40.50
  15  23  -1  141.02   39.23
 -15  23  -1   61.82   42.26
  15  25   1    1.29   12.54
 -15 -25  -1    5.05    8.02
 -15 -25  -1   16.64   16.47
 -15 -25   1    9.62    9.26
  15  25  -1    7.22    8.60
  15  25  -1   12.82   21.26
  15 -25  -1    8.16    9.38
  15 -25  -1    3.73    7.24
  15 -25  -1   11.53   25.59
 -15  25  -1   10.46    8.58
 -15  25  -1    3.50   12.97
 -15  25  -1   -3.11   24.06
  15  27  -1   30.96   16.37
  15  27   1   26.90   20.64
 -15 -27  -1   14.20   14.90
 -15 -27  -1   46.60   26.77
 -15 -27   1   43.74   17.42
  15  27  -1   46.43   16.75
  15 -27  -1   47.30   16.30
  15 -27  -1    8.79   14.48
  15 -27  -1   71.71   31.27
 -15  27  -1   41.04   15.98
 -15  27  -1   23.72   18.27
 -15  27  -1   27.24   26.59
 -15  29  -1  230.47   92.64
  15  29   1  157.07   89.66
 -15 -29  -1  308.08   82.52
 -15 -29   1  352.89   84.88
  15  29  -1  303.36   85.50
  15 -29  -1  323.79   84.61
  15 -29  -1  217.27   83.68
 -15  29  -1  351.44   85.03
 -15 -31  -1  366.27   79.40
  15  31  -1  323.06   80.24
  15 -31  -1  339.01   79.71
  15 -31  -1  426.07   83.31
 -15  31  -1  308.67   79.67
 -15  31  -1  131.85   80.86
  15 -33  -1  883.89  165.05
 -15 -33  -1  928.35  142.21
  15  33  -1  649.47  142.10
  15 -33  -1  646.03  141.14
 -15  33  -1  526.72  141.21
 -15  33  -1  226.50  142.22
 -15 -35  -1  273.46   55.92
  15  35  -1  118.52   43.54
  15 -35  -1  152.65   43.88
  15 -35  -1  227.88   64.21
 -15  35  -1  130.06   43.81
  15 -37  -1  556.21  113.23
 -15 -37  -1  541.79  104.06
  15  37  -1  294.68  100.35
  15 -37  -1  413.09  100.04
 -15 -39  -1  442.91  109.11
  15  39  -1  359.14   99.08
  15 -39  -1  429.71   99.10
  15 -39  -1  354.58  107.86
 -15  39  -1  286.82   98.62
 -15 -41  -1  150.05   59.21
  15  41  -1  142.29   46.16
  15 -41  -1  155.24   46.07
  15 -41  -1  123.43   68.70
 -15  41  -1  133.46   46.67
 -15 -43  -1   98.33   55.71
  15  43  -1  114.70   39.09
  15 -43  -1  129.25   39.31
  15 -43  -1  155.23   68.99
 -15  43  -1   94.22   40.23
 -15 -45  -1   58.86   31.36
 -15 -45  -1   98.22   54.31
  15  45  -1   89.79   31.27
  15 -45  -1   85.58   31.61
  15 -45  -1   52.44   65.15
 -15 -47  -1   30.24   23.54
 -15 -47  -1   73.32   53.06
  15  47  -1   57.32   23.48
  15 -47  -1   41.46   23.76
  15 -47  -1   49.41   64.67
  15 -49  -1    7.96   52.88
 -15 -49  -1    7.43   14.84
 -15 -49  -1   -7.20   52.03
  15  49  -1    4.16   13.96
  15 -49  -1    1.81   15.67
 -15  49  -1   -0.95   21.30
 -15 -51  -1    6.62   18.64
 -15 -51  -1    0.54   53.36
  15  51  -1   10.90   19.22
  15 -51  -1   10.70   17.50
  15 -51  -1   14.62   66.95
 -15 -53  -1   46.84   43.36
 -15 -53  -1   47.49   28.05
  15  53  -1   31.04   23.80
  15 -53  -1   34.91   26.00
  15 -53  -1    3.34   69.05
 -15 -55  -1   37.20   25.36
 -15 -55  -1   36.32   57.30
  15 -55  -1   -4.92   23.18
  15 -55  -1   22.86   70.61
  17   1   1  384.85  159.08
 -17  -1  -1  521.76  161.54
  17   1   1  568.58  138.88
 -17  -1  -1  393.92  140.26
 -17  -1   1  797.26  133.25
  17   1  -1  554.07  139.05
  17   1  -1  725.44  133.92
  17  -1  -1  649.93  132.57
 -17   1   1  801.88  136.18
 -17   1  -1  655.09  134.26
  17  -1   1  606.10  132.22
 -17  -3   1  502.47  157.41
  17   3   1  569.21  135.39
  17   3   1  872.60  132.29
 -17  -3  -1  471.22  137.21
 -17  -3  -1  693.44  129.57
 -17  -3   1  508.05  136.32
  17   3  -1  533.47  135.75
  17   3  -1  506.88  129.26
  17  -3  -1  390.77  136.56
  17  -3  -1  668.28  129.34
 -17   3   1 1141.96  136.26
 -17   3  -1  703.19  130.87
  17  -3   1  679.33  129.17
  17   5  -1  259.67   87.42
 -17   5  -1  324.31   86.50
  17   5   1  365.41   81.31
  17   5   1  429.51   79.72
 -17  -5  -1  256.83   83.04
 -17  -5  -1  449.28   77.19
 -17  -5   1  253.96   81.92
 -17  -5   1  437.13   77.16
  17   5  -1  351.41   81.95
  17  -5  -1  207.96   82.06
  17  -5  -1  286.71   75.69
  17  -5   1  420.23   76.61
  17   7   1  895.42  168.20
 -17  -7  -1  627.09  171.72
  17   7   1  731.07  146.51
 -17  -7  -1  423.23  147.77
 -17  -7   1  573.15  146.63
 -17  -7   1  553.71  139.44
  17   7  -1  594.61  146.45
  17   7  -1  440.80  139.06
  17  -7  -1  433.07  146.60
  17  -7  -1  640.13  139.46
 -17   7  -1  681.72  140.37
  17  -7   1  682.00  139.70
 -17  -9  -1  252.95   59.73
  17  -9   1  322.37   59.57
 -17  -9  -1  177.37   59.10
 -17  -9   1  195.94   57.69
 -17  -9   1  402.11   55.73
  17   9  -1  214.87   58.24
  17   9  -1  331.74   55.17
  17  -9  -1  185.83   58.41
  17  -9  -1  184.24   53.05
 -17   9  -1  190.67   53.72
  17  11  -1  381.89  156.12
  17  11   1  732.36  136.04
 -17 -11  -1  366.27  136.26
 -17 -11  -1  559.36  128.65
 -17 -11   1  421.58  134.78
 -17 -11   1  636.30  129.48
  17  11  -1  599.93  136.11
  17 -11  -1  476.64  135.42
  17 -11  -1  573.30  128.82
 -17  11  -1  457.93  128.35
  17 -11   1  740.63  129.63
  17  13   1  250.24   44.88
 -17 -13  -1  103.61   44.45
 -17 -13  -1  150.86   40.13
 -17 -13   1  136.08   43.30
 -17 -13   1  164.60   41.40
  17  13  -1  166.87   44.51
  17  13  -1  175.76   40.64
  17 -13  -1  105.38   43.69
  17 -13  -1  129.15   43.50
  17 -13  -1  168.30   40.33
 -17  13  -1  129.44   39.93
  17 -13   1  181.37   40.87
 -17 -15  -1  238.66   58.08
  17  15   1  308.30   59.32
 -17 -15  -1  123.19   58.12
 -17 -15   1  236.92   57.29
 -17 -15   1  303.89   55.67
  17  15  -1  213.94   58.85
  17  15  -1  179.47   53.33
  17 -15  -1  158.12   57.83
  17 -15  -1  184.80   57.72
  17 -15  -1  211.41   54.69
 -17  15  -1  182.05   53.21
  17 -15   1  273.87   54.57
  17  17   1  682.78  118.70
 -17 -17  -1  298.40  116.70
 -17 -17  -1  523.47  110.80
 -17 -17   1  516.99  115.99
 -17 -17   1  572.60  111.88
  17  17  -1  487.10  117.95
  17  17  -1  411.21  110.49
  17 -17  -1  256.73  115.98
  17 -17  -1  551.52  111.99
 -17  17  -1  415.51  111.07
  17 -17   1  661.09  111.78
 -17 -19   1  580.75  121.37
  17 -19  -1  550.00  121.50
 -17  19  -1  320.44  120.96
  17  19   1  615.75  110.31
 -17 -19  -1  262.10  107.28
 -17 -19  -1  357.51  101.26
 -17 -19   1  470.24  106.98
  17  19  -1  484.10  109.06
  17  19  -1  462.49  102.39
 -17  19  -1  135.27  109.91
  17 -19   1  471.49  102.13
 -17 -21   1  311.14  112.15
  17  21   1  546.05  105.20
 -17 -21  -1  270.43  102.33
 -17 -21  -1  307.13   96.07
 -17 -21   1  454.66  101.49
  17  21  -1  428.55  103.49
  17  21  -1  406.39   96.85
  17 -21  -1  251.65  101.34
  17 -21  -1  563.50   99.53
 -17  21  -1  411.14  102.78
 -17  21  -1  415.96   97.91
 -17 -23  -1  149.06   39.93
  17  23  -1   70.16   38.45
  17  23   1  184.92   47.05
 -17 -23  -1   80.00   43.37
 -17 -23   1  183.63   43.47
  17  23  -1  159.42   44.44
  17 -23  -1  107.44   42.90
  17 -23  -1  171.34   45.07
 -17  23  -1  173.99   44.23
 -17  23  -1  150.74   44.26
  17 -25  -1  515.15  138.08
  17  25   1  418.94  126.38
 -17 -25  -1  261.90  122.08
 -17 -25  -1  615.69  118.11
 -17 -25   1  582.31  122.26
  17  25  -1  556.00  123.92
  17 -25  -1  509.43  122.36
  17 -25  -1  399.08  121.95
 -17  25  -1  501.78  123.37
 -17  25  -1  558.55  117.94
 -17 -27  -1  337.70   84.30
  17  27   1  213.59   83.60
 -17 -27   1  310.95   79.01
  17  27  -1  366.59   80.76
  17 -27  -1  333.66   79.07
  17 -27  -1  197.16   78.57
  17 -27  -1  257.73   77.35
 -17  27  -1  287.83   79.77
  17  29   1   48.25   37.08
 -17 -29  -1  166.57   42.30
  17  29  -1  126.14   33.46
  17 -29  -1  117.21   32.52
  17 -29  -1  218.01   47.49
 -17  29  -1   43.10   34.15
 -17 -31  -1  138.86   40.27
  17 -31  -1   78.42   26.69
  17 -31  -1  117.16   44.76
 -17  31  -1   86.61   27.48
 -17  31  -1   30.45   27.79
 -17 -33  -1   75.28   29.07
  17 -33  -1   81.13   32.63
  17  33  -1   73.17   26.72
  17 -33  -1   56.08   26.05
 -17  33  -1   60.09   26.07
 -17 -35  -1   53.36   39.19
  17  35  -1   58.12   23.56
  17 -35  -1   48.00   22.26
  17 -35  -1   57.62   46.14
 -17  35  -1   29.80   22.39
  17 -37  -1   68.67   36.63
 -17 -37  -1   50.13   41.61
  17  37  -1   55.21   24.82
  17 -37  -1   61.82   25.01
 -17  37  -1   48.50   25.46
 -17 -39  -1  110.19   39.02
  17  39  -1  102.12   33.00
  17 -39  -1   86.17   32.63
  17 -39  -1  130.89   55.86
 -17  39  -1   68.03   33.27
 -17 -41  -1  113.55   66.17
  17  41  -1  221.46   60.27
  17 -41  -1  205.20   60.45
  17 -41  -1  258.53   74.32
 -17  41  -1  164.50   60.77
  17 -43  -1   94.46   46.11
 -17 -43  -1   97.78   54.60
  17 -43  -1  127.62   40.71
 -17  43  -1  101.38   42.25
  17 -45  -1  149.29   63.06
 -17 -45  -1  132.42   59.96
 -17 -45  -1  152.37   69.34
  17  45  -1  256.79   61.18
  17 -45  -1  223.52   60.40
 -17  45  -1  168.70   61.75
 -17 -47  -1   23.28   20.95
 -17 -47  -1   33.05   49.43
  17  47  -1   51.75   21.65
  17 -47  -1    2.56   24.37
  17 -47  -1   35.20   56.19
 -17  47  -1   42.71   26.31
 -17 -49  -1   48.61   26.22
 -17 -49  -1   45.04   52.69
  17  49  -1  101.82   27.70
  17 -49  -1    0.30   25.63
  17 -49  -1   89.85   61.38
 -17 -51  -1   53.11   27.63
 -17 -51  -1   59.24   86.61
  17  51  -1   51.36   23.81
  17 -51  -1   -9.50   23.28
  17 -51  -1   57.06   61.55
 -17 -53  -1   38.74   72.03
  17 -53  -1   27.98   47.67
 -17 -53  -1   39.92   29.48
 -19  -1  -1  244.84   82.88
 -19  -1   1  433.62   85.21
  19  -1  -1  297.12   83.17
  19   1   1  330.82   77.77
  19   1   1  397.55   75.96
 -19  -1  -1  231.04   79.32
 -19  -1   1  245.26   79.17
  19   1  -1  308.73   77.93
  19   1  -1  254.01   74.17
 -19   1   1  285.00   76.77
 -19   1  -1  259.33   75.15
  19  -1   1  278.79   72.37
 -19   3  -1   76.77   14.03
  19   3   1   70.90   22.36
  19   3   1   74.47   26.33
 -19  -3  -1   60.28   24.40
 -19  -3  -1   88.83   21.64
 -19  -3   1   70.20   23.96
 -19  -3   1   74.18   22.26
  19   3  -1   63.30   22.30
  19   3  -1   52.88   24.15
  19  -3  -1   33.94   22.87
  19  -3  -1   69.23   21.33
  19  -3   1  108.99   21.51
  19   5   1  886.62  144.19
  19   5  -1  421.70  143.64
  19  -5  -1  564.82  145.33
  19   5   1  576.38  125.93
 -19  -5  -1  414.03  127.65
 -19  -5  -1  647.60  120.53
 -19  -5   1  447.88  126.61
 -19  -5   1  697.06  120.76
  19   5  -1  513.41  126.00
  19  -5  -1  332.49  127.00
 -19   5  -1  570.61  121.60
  19  -5   1  519.49  119.54
 -19  -7  -1  443.63   56.65
  19   7   1  208.55   55.84
 -19  -7  -1  191.13   55.58
 -19  -7   1  203.21   53.87
 -19  -7   1  258.35   50.68
  19   7  -1  192.84   54.00
  19   7  -1  178.74   54.03
  19  -7  -1  105.17   54.19
  19  -7  -1  212.89   49.53
 -19   7  -1  200.15   51.46
  19  -7   1  237.34   49.87
 -19  -9  -1  609.46  176.26
 -19  -9   1  537.03  175.85
  19   9   1  772.69  151.01
 -19  -9  -1  417.61  151.94
 -19  -9   1  545.75  150.36
  19   9  -1  653.67  151.15
  19   9  -1  622.97  144.72
  19  -9  -1  444.17  151.03
  19  -9  -1  540.26  143.09
 -19   9  -1  597.77  144.28
  19  -9   1  998.27  145.17
  19  11  -1  156.71   64.09
 -19 -11  -1  193.11   64.26
 -19 -11  -1  314.54   59.16
 -19 -11   1  247.71   62.36
 -19 -11   1  322.30   59.84
  19  11  -1  238.94   62.75
  19 -11  -1  180.80   62.79
  19 -11  -1  302.80   58.88
 -19  11  -1  206.09   59.89
  19 -11   1  290.32   59.00
 -19 -13  -1  303.59   76.24
  19 -13  -1  285.37   75.63
  19  13   1  364.66   73.28
 -19 -13  -1  206.36   73.33
 -19 -13   1  267.32   71.55
 -19 -13   1  422.54   69.14
  19  13  -1  253.54   72.45
  19  13  -1  245.67   68.92
  19 -13  -1  201.55   72.39
 -19  13  -1  204.32   69.60
  19 -13   1  253.81   67.26
  19  15  -1  286.85   86.06
  19 -15   1  364.39   85.61
  19  15   1  411.47   81.32
 -19 -15  -1  221.70   80.55
 -19 -15  -1  363.06   75.06
 -19 -15   1  310.49   79.16
 -19 -15   1  415.32   76.23
  19  15  -1  300.79   80.27
  19 -15  -1  211.52   79.54
  19 -15  -1  218.61   73.58
 -19  15  -1  259.90   76.77
 -19 -17   1  448.70   79.99
  19  17  -1  264.27   78.33
 -19 -17  -1  211.16   74.61
 -19 -17  -1  409.03   70.39
  19 -17  -1  255.17   73.92
  19 -17  -1  361.64   69.89
 -19  17  -1  349.62   72.71
  19 -17   1  401.82   70.63
 -19 -19   1  714.48  145.06
  19 -19  -1  398.01  142.73
 -19  19  -1  492.84  144.78
  19  19   1  665.74  128.70
 -19 -19  -1  277.12  126.13
 -19 -19  -1  548.55  119.76
 -19 -19   1  555.53  125.47
  19  19  -1  575.10  127.08
  19 -19  -1  363.19  125.53
  19 -19   1  495.40  119.63
 -19 -21  -1  164.21   30.10
 -19 -21   1  169.74   30.58
  19  21   1  169.70   37.95
 -19 -21  -1   68.70   34.88
  19  21  -1  116.51   35.34
  19 -21  -1  119.85   36.15
  19 -21  -1   69.29   34.77
  19 -21  -1  149.38   36.60
 -19  21  -1  100.70   37.87
  19 -21   1  113.12   33.45
 -19 -23   1  342.42   74.41
  19  23   1  342.93   75.21
 -19 -23  -1  255.27   68.05
 -19 -23   1  258.68   70.38
  19  23  -1  307.81   72.25
  19 -23  -1  279.86   71.80
  19 -23  -1  127.28   70.02
  19 -23  -1  473.46   71.04
 -19  23  -1  232.97   70.71
  19 -25  -1  226.66   50.81
  19  25   1  130.40   52.85
 -19 -25  -1  140.36   48.46
  19  25  -1  201.92   51.03
  19 -25  -1  175.21   49.74
 -19  25  -1  129.39   49.10
  19  27   1   32.18   32.99
 -19 -27  -1   52.17   34.24
  19  27  -1   85.67   30.10
  19 -27  -1   92.89   29.44
  19 -27  -1  108.31   40.48
 -19  27  -1   71.86   28.33
  19  29   1  153.59   81.27
 -19 -29  -1  232.87   74.89
  19  29  -1  320.00   77.97
  19 -29  -1  327.88   77.04
  19 -29  -1  282.79   77.67
 -19  29  -1  229.34   77.21
 -19 -31  -1  130.14   37.28
  19  31  -1  114.85   39.94
  19 -31  -1  123.78   40.49
  19 -31  -1  100.30   47.82
 -19  31  -1   99.78   39.20
  19 -33  -1  196.49   68.84
 -19 -33  -1  263.85   68.98
  19  33  -1  272.26   69.44
  19 -33  -1  249.94   67.59
 -19  33  -1  167.44   67.64
 -19 -35  -1  402.39   69.04
  19  35  -1  213.03   65.27
  19 -35  -1  228.13   63.45
  19 -35  -1  273.06   71.34
 -19  35  -1  171.22   64.49
 -19 -37  -1  476.25   91.04
  19  37  -1  343.76   90.71
  19 -37  -1  313.17   88.72
  19 -37  -1  421.45   94.08
 -19  37  -1  270.32   89.81
 -19 -39  -1   91.71   43.34
  19  39  -1   61.57   27.23
  19 -39  -1   47.34   29.23
  19 -39  -1   88.01   49.76
 -19 -41  -1  117.88   36.27
  19 -41  -1   76.86   37.80
  19  41  -1   88.40   26.80
  19 -41  -1    2.87   24.88
 -19  41  -1   58.64   27.38
 -19 -43  -1   92.90   46.14
  19  43  -1   84.90   26.04
  19 -43  -1    1.53   24.16
  19 -43  -1   78.50   50.93
 -19  43  -1   43.78   27.91
 -19 -45  -1    9.93   16.87
 -19 -45  -1    9.51   43.62
  19  45  -1   15.24   21.43
  19 -45  -1    2.88   18.55
  19 -45  -1   13.29   49.89
 -19 -47  -1   28.70   21.60
 -19 -47  -1   87.53   49.37
  19  47  -1   43.58   23.41
  19 -47  -1    3.46   22.14
  19 -47  -1   71.49   54.32
 -19 -49  -1   12.81   23.87
 -19 -49  -1   45.84   78.06
  19 -49  -1   -2.98   19.54
  19 -49  -1   18.31   72.97
  19 -51  -1   49.75   74.75
 -19 -51  -1   38.95   30.67
 -19 -51  -1   66.25   82.76
  21  -1   1  108.92   20.58
  21   1   1   87.71   27.08
  21   1   1   68.96   35.55
 -21  -1  -1   69.08   29.37
 -21  -1  -1  107.22   25.71
 -21  -1   1   54.95   28.84
 -21  -1   1  153.03   27.08
  21   1  -1   87.50   27.30
  21   1  -1   87.81   45.44
  21  -1  -1   92.62   25.11
 -21   1   1   78.80   43.16
 -21   1  -1  111.35   40.42
 -21  -3  -1  418.27  106.90
  21   3  -1  293.20  107.69
  21   3   1  421.95   96.24
  21   3   1  352.23   96.35
 -21  -3  -1  250.06   97.70
 -21  -3   1  341.32   97.45
 -21  -3   1  354.26   90.83
  21   3  -1  388.86   96.06
  21  -3  -1  292.00   89.79
 -21   3  -1  427.72   96.72
  21  -3   1  503.45   91.50
  21  -5   1  476.26  106.10
  21   5   1  667.18  101.91
 -21  -5  -1  240.20   97.03
 -21  -5  -1  425.81   89.87
 -21  -5   1  331.16   95.75
 -21  -5   1  406.63   90.04
  21   5  -1  414.84   95.11
  21   5  -1  375.70   96.21
  21  -5  -1  442.73   90.30
 -21   5  -1  367.86   93.74
  21   7   1  583.59  119.40
  21   7   1  693.79  124.76
 -21  -7  -1  313.04  120.61
 -21  -7  -1  586.74  113.64
 -21  -7   1  342.24  118.82
 -21  -7   1  414.78  112.40
  21   7  -1  481.28  118.90
  21   7  -1  532.96  117.89
  21  -7  -1  605.53  113.65
 -21   7  -1  534.23  116.57
  21  -7   1  553.85  113.08
 -21  -9  -1  532.07  115.18
  21   9  -1  453.49  116.23
 -21  -9  -1  268.37  103.74
 -21  -9   1  383.22  101.66
 -21  -9   1  467.62   96.49
  21   9  -1  469.04  102.05
  21  -9  -1  293.72  102.95
  21  -9  -1  534.76   96.91
 -21   9  -1  426.11  101.69
  21  -9   1  521.80   96.78
 -21  11  -1  179.16   63.08
  21  11   1  331.81   62.21
 -21 -11  -1  113.24   62.71
 -21 -11  -1  221.90   56.44
 -21 -11   1  143.40   60.27
 -21 -11   1  228.68   57.02
  21  11  -1  256.68   61.08
  21 -11  -1  260.33   56.62
  21 -11   1  287.61   57.60
  21  13   1  110.77   25.74
 -21 -13  -1   35.87   25.87
 -21 -13  -1   81.76   23.40
 -21 -13   1   54.94   23.20
 -21 -13   1  101.96   25.74
  21 -13  -1   57.23   24.89
  21 -13  -1   48.32   24.80
  21 -13  -1   73.12   22.83
 -21  13  -1   56.84   35.96
  21 -13   1   85.77   25.09
  21 -15  -1  425.33   99.24
 -21 -15  -1  204.02   91.64
 -21 -15  -1  528.98   86.33
 -21 -15   1  444.56   86.16
  21  15  -1  450.44   90.97
  21 -15  -1  263.46   90.46
 -21  15  -1  159.76   87.65
  21 -15   1  656.16   88.13
 -21 -17  -1  409.60   87.83
 -21 -17   1  328.75   91.43
 -21 -17   1  530.78   88.58
  21  17  -1  404.63   92.66
  21 -17  -1  236.64   92.13
  21 -17  -1  453.57   87.33
  21 -17   1  394.36   87.14
  21  19   1  246.45   57.31
 -21 -19  -1  281.70   54.52
 -21 -19   1  259.43   53.05
  21  19  -1  224.88   55.23
  21 -19  -1   85.50   54.02
  21 -19  -1  217.67   53.77
  21 -19   1  186.18   50.90
  21 -21  -1   42.75   21.38
  21  21   1   73.30   28.94
 -21 -21  -1   94.59   31.64
 -21 -21   1   96.21   29.60
  21  21  -1   78.16   27.02
  21 -21  -1   56.39   28.48
  21 -21   1   54.71   26.70
  21  23   1    2.90   14.78
 -21 -23  -1   -2.42   24.59
 -21 -23   1   -0.81   22.17
  21  23  -1    9.04   14.08
  21 -23  -1    6.21   16.69
  21 -23  -1    6.46   25.98
  21 -25  -1   16.89   23.36
  21  25   1   11.27   18.20
 -21 -25  -1   27.50   26.63
  21  25  -1   23.80   16.78
  21 -25  -1   17.60   19.62
  21  27   1   68.67   40.74
 -21 -27  -1   81.27   37.65
  21  27  -1  108.16   36.13
  21 -27  -1  117.94   36.60
  21 -27  -1   90.75   42.21
 -21 -29  -1   79.66   34.02
  21  29  -1   81.03   29.06
  21 -29  -1   81.30   30.00
  21 -29  -1   93.47   39.91
 -21  29  -1   49.73   28.14
 -21 -31  -1  117.94   41.26
  21  31  -1  123.07   39.02
  21 -31  -1  112.15   38.74
  21 -31  -1  186.47   48.10
 -21  31  -1   78.66   37.52
 -21 -33  -1  121.98   47.20
  21  33  -1  178.31   48.35
  21 -33  -1  131.13   47.14
  21 -33  -1  150.25   52.86
 -21  33  -1  110.25   46.98
 -21 -35  -1  213.21   55.80
  21  35  -1  300.60   55.58
  21 -35  -1   -0.69   51.34
  21 -35  -1  253.26   60.75
 -21  35  -1  211.57   54.84
 -21 -37  -1  193.71   41.70
  21  37  -1  202.41   43.48
  21 -37  -1   -1.38   37.86
  21 -37  -1  190.80   53.20
 -21  37  -1  130.48   43.61
 -21 -39  -1  131.60   45.51
  21  39  -1  169.45   38.47
  21 -39  -1   -1.45   32.47
  21 -39  -1  215.13   53.01
 -21  39  -1   77.31   37.69
 -21 -41  -1   35.21   30.75
  21  41  -1   63.93   25.19
  21 -41  -1   -0.27   22.43
  21 -41  -1   74.19   46.98
  21 -43  -1   74.24   37.87
 -21 -43  -1   64.96   43.13
  21  43  -1   67.18   30.11
  21 -43  -1   -0.24   23.52
  21 -45  -1   52.34   64.67
 -21 -45  -1   45.23   43.29
  21  45  -1   42.25   25.44
  21 -45  -1    0.94   21.98
  21 -47  -1   10.98   64.91
 -21 -47  -1    6.40   25.66
 -21 -47  -1   41.97   72.41
  21 -49  -1  -16.99   70.28
  23   1   1  324.83   78.08
 -23  -1  -1  180.18   79.18
 -23  -1  -1  584.43   75.35
 -23  -1   1  185.58   79.29
 -23  -1   1  493.40   75.94
  23   1  -1  323.87   78.04
  23  -1  -1  436.25   74.12
  23  -1   1  364.35   73.43
  23   3   1  285.85   65.65
 -23  -3  -1  148.25   67.59
 -23  -3  -1  505.38   65.07
 -23  -3   1  171.71   66.81
 -23  -3   1  390.88   63.70
  23   3  -1  245.90   65.16
  23  -3  -1  255.23   60.61
  23  -3   1  247.87   61.15
 -23  -5   1  339.72   62.80
  23   5   1  266.46   60.48
 -23  -5  -1  108.01   61.42
 -23  -5  -1  283.73   57.82
 -23  -5   1  159.82   60.48
  23   5  -1  255.35   59.85
  23  -5  -1  180.29   54.73
  23  -5   1  246.67   56.13
  23  -7   1  187.90   29.36
 -23  -7  -1  174.28   34.42
 -23  -7   1   66.87   32.90
 -23  -7   1  209.01   34.99
  23   7  -1  129.48   32.63
  23  -7  -1   43.24   33.63
  23  -7  -1  156.23   31.83
 -23  -9  -1   50.24   20.34
  23  -9  -1  141.19   21.98
  23   9   1  111.68   27.00
 -23  -9   1   26.24   26.01
 -23  -9   1   77.28   27.41
  23   9  -1   97.22   26.59
  23  -9  -1   38.78   28.58
  23  -9   1  104.20   26.39
 -23 -11  -1  131.51   25.21
  23  11   1  105.74   28.85
 -23 -11   1  127.76   28.92
  23  11  -1   93.46   28.24
  23 -11  -1   53.58   28.70
  23 -11  -1   36.89   30.46
  23 -11  -1   63.12   28.83
  23 -11   1  113.97   28.80
 -23 -13   1   26.32   13.22
  23  13   1   36.06   16.16
 -23 -13  -1   24.57   22.23
  23  13  -1   28.94   14.62
  23 -13  -1    8.52   17.62
  23 -13  -1   19.55   21.33
  23 -13   1   25.70   20.36
 -23 -15   1  175.97   33.49
  23 -15  -1  160.43   33.59
  23 -15   1  129.88   32.07
 -23 -15  -1   68.34   35.31
  23  15  -1  164.57   37.26
  23 -15  -1   43.40   38.40
 -23 -17  -1  347.00   66.03
  23 -17  -1  232.47   64.93
  23  17   1  223.04   65.71
 -23 -17   1  242.47   59.55
  23  17  -1  203.14   63.91
  23 -17   1  176.24   59.19
 -23 -19  -1  313.98   87.54
  23 -19  -1  379.43   88.87
  23  19   1  351.68   85.41
 -23 -19   1  362.07   78.11
  23  19  -1  296.48   81.70
  23 -19  -1  232.56   83.47
  23 -19   1  346.55   78.27
  23  21   1  327.67   79.56
 -23 -21  -1  267.30   71.58
 -23 -21   1  308.96   71.71
  23  21  -1  264.86   75.31
  23 -21  -1  216.45   75.88
  23 -21  -1  361.88   74.02
  23 -21   1  290.51   72.07
 -23 -23  -1  356.35   63.65
 -23 -23   1  212.20   60.10
  23  23   1  132.78   64.67
  23  23  -1  236.39   61.68
  23 -23  -1  189.13   61.60
  23 -23  -1  303.68   61.29
  23  25   1  114.29   74.58
 -23 -25  -1  343.71   69.76
  23  25  -1  291.80   71.44
  23 -25  -1  263.60   71.68
  23 -25  -1  230.18   68.22
  23 -27  -1  244.24   72.34
  23  27   1  152.58   75.33
 -23 -27  -1  253.76   68.14
  23  27  -1  298.66   71.36
  23 -27  -1  236.47   71.23
  23 -29  -1   95.21   27.61
 -23 -29  -1  125.20   35.49
  23  29  -1   84.91   29.65
  23 -29  -1   27.99   28.12
  23 -31  -1    8.58   23.33
 -23 -31  -1   32.49   29.65
  23  31  -1   20.56   17.54
  23 -31  -1    3.61   21.58
  23 -33  -1   19.85   27.61
 -23 -33  -1   24.09   30.68
  23  33  -1   36.00   22.63
  23 -33  -1    1.49   22.40
 -23 -35  -1   54.85   33.00
  23  35  -1   39.66   24.20
  23 -35  -1   -0.09   20.33
  23 -35  -1   32.48   38.39
 -23 -37  -1   10.16   25.65
  23  37  -1   11.98   22.67
  23 -37  -1    0.00   18.63
  23 -37  -1   11.51   38.67
 -23 -39  -1    3.33   32.86
  23  39  -1    2.70   19.13
  23 -39  -1   -1.38   18.99
  23 -39  -1   11.81   40.62
 -23 -41  -1   22.67   27.53
  23 -41  -1    4.36   20.71
  23 -41  -1   34.97   42.65
 -23 -43  -1   -2.04   26.94
 -23 -43  -1   88.25   63.63
  23 -43  -1  166.18   76.14
 -23 -45  -1   -3.04   28.62
 -23 -45  -1  175.68   69.00
  23 -45  -1  126.03   77.79
 -25  -1  -1  171.43   48.90
  25   1   1  157.97   50.77
 -25  -1   1  174.49   48.51
  25   1  -1  165.62   50.63
  25  -1  -1  269.57   49.88
  25  -1   1  224.30   49.53
 -25  -3   1  190.73   73.62
 -25  -3  -1  328.86   68.12
  25   3  -1  242.03   71.06
  25  -3  -1  281.16   66.41
  25  -3   1  338.50   68.54
  25   5   1  133.45   40.31
 -25  -5  -1  218.57   40.85
 -25  -5   1  150.50   38.81
  25   5  -1  107.03   39.64
  25  -5  -1  120.96   39.14
  25  -5   1  123.89   38.49
 -25  -7  -1  352.91  107.34
 -25  -7   1  277.09  106.71
  25  -7  -1  300.52  106.72
  25   7   1  434.56   98.95
  25   7  -1  307.53   96.91
  25  -7   1  465.91   93.13
 -25  -9  -1   52.29   16.99
 -25  -9   1   61.99   22.88
  25   9  -1   25.10   16.03
  25  -9  -1   46.16   24.30
  25  -9   1   42.53   22.28
  25  11   1  104.11   27.67
 -25 -11  -1   81.69   28.86
 -25 -11   1   58.64   26.45
  25  11  -1   64.78   25.19
  25 -11  -1   35.58   28.60
  25 -11  -1   73.89   29.29
  25 -11   1   70.17   26.72
 -25 -13  -1  319.00   72.90
 -25 -13   1  216.66   70.90
  25 -13  -1  271.59   72.15
  25  13  -1  230.13   69.17
  25 -13   1  306.11   66.01
 -25 -15  -1   42.27   17.34
  25 -15  -1   23.82   16.08
  25  15   1   36.88   18.10
 -25 -15   1   42.40   21.91
  25  15  -1   30.74   16.27
  25 -15  -1   16.24   23.29
  25 -15   1   20.06   21.80
  25 -17  -1  107.44   23.40
 -25 -17  -1   63.66   28.63
 -25 -17   1   86.63   27.80
  25  17  -1   76.68   26.28
  25 -17  -1   38.72   29.28
  25 -17   1   68.48   28.50
 -25 -19   1   91.11   21.00
  25  19   1   66.87   27.25
 -25 -19  -1   41.28   26.91
  25  19  -1   53.72   24.44
  25 -19  -1   38.60   28.22
  25 -19  -1   70.63   28.26
  25 -19   1   66.31   28.41
 -25 -21  -1   91.50   23.59
  25  21   1   56.45   31.27
 -25 -21   1   84.02   30.39
  25  21  -1   70.31   27.18
  25 -21  -1   55.09   31.83
  25 -21  -1  100.83   33.54
  25 -21   1  110.41   45.15
 -25 -23   1   27.66   16.91
  25  23   1   35.69   26.33
 -25 -23  -1   30.33   25.73
  25  23  -1   40.25   21.02
  25 -23  -1   31.75   23.58
  25 -23  -1   36.77   30.71
 -25 -25  -1  135.34   29.10
  25 -25  -1   -0.69   22.85
  25 -25  -1  183.08   35.84
 -25 -27  -1  152.62   35.91
  25  27  -1  122.20   33.28
  25 -27  -1    4.27   31.89
  25 -27  -1  213.32   41.22
 -25 -29  -1  276.27   42.89
  25  29  -1  192.19   43.59
  25 -29  -1   -0.57   40.83
  25 -29  -1  290.68   49.07
 -25 -31  -1  149.16   36.90
  25  31  -1  186.88   41.79
  25 -31  -1    2.78   38.29
  25 -31  -1  219.84   46.27
 -25 -33  -1   34.53   32.19
  25  33  -1   12.28   18.71
  25 -33  -1    4.43   20.09
  25 -33  -1    5.63   32.35
 -25 -35  -1   50.72   33.76
  25  35  -1   32.17   22.45
  25 -35  -1    2.16   22.64
  25 -35  -1   54.52   36.01
 -25 -37  -1   28.92   27.65
  25 -37  -1   20.60   28.69
  25 -37  -1   -2.16   20.91
 -25 -39  -1   78.10   61.95
  25 -39  -1   51.00   63.53
 -25 -41  -1   34.57   48.10
  25 -41  -1   21.77   50.72
  27   1   1   16.59   13.99
 -27  -1  -1   30.78   22.37
 -27  -1   1   35.12   22.40
  27   1  -1   17.20   15.20
  27  -1  -1   30.31   23.44
  27  -1   1   17.85   17.02
 -27  -3  -1   84.57   23.63
  27  -3  -1  102.21   24.89
  27   3   1   72.88   30.64
 -27  -3   1   51.07   29.13
  27  -3   1   97.99   30.47
 -27  -5   1   97.56   23.98
 -27  -5  -1  101.45   30.28
  27   5  -1   65.83   28.77
  27  -5  -1  103.14   31.28
  27  -5   1   79.68   30.22
  27   7   1   24.02   19.61
 -27  -7  -1   34.75   22.86
 -27  -7   1   37.73   22.45
  27   7  -1   17.78   15.09
  27  -7  -1   20.18   23.43
  27  -7   1   33.49   23.10
 -27  -9   1  423.81   90.79
  27  -9  -1  377.90   90.75
 -27  -9  -1  295.26   79.28
  27   9  -1  263.92   83.01
  27  -9   1  437.87   80.42
  27 -11   1  219.94   43.95
 -27 -11  -1  241.62   46.37
 -27 -11   1  294.11   45.49
  27  11  -1  182.63   45.29
  27 -11  -1   48.74   46.92
  27 -11  -1  177.15   45.54
 -27 -13  -1  213.86   51.43
 -27 -13   1  225.03   51.03
  27  13   1  253.29   56.60
  27  13  -1  189.95   52.07
  27 -13  -1   52.88   54.42
  27 -13  -1  278.95   53.12
  27 -13   1  267.00   51.44
  27  15   1  219.39   52.04
 -27 -15  -1  216.18   47.75
 -27 -15   1  199.42   45.80
  27  15  -1  138.44   46.98
  27 -15  -1   67.68   50.99
  27 -15  -1  368.67   51.62
  27 -15   1  251.80   50.78
 -27 -17   1   41.78   17.04
  27 -17  -1   18.57   18.29
  27  17   1   21.69   19.44
 -27 -17  -1   39.46   24.71
  27  17  -1   13.36   16.66
  27 -17  -1    9.93   24.94
  27 -17   1   37.03   39.75
 -27 -19  -1   12.29   18.42
  27  19   1   11.23   18.82
 -27 -19   1   16.73   23.42
  27  19  -1   13.57   17.79
  27 -19  -1    3.48   21.69
  27 -19  -1    8.26   24.29
  27 -19   1   17.63   40.30
 -27 -21   1   19.52   17.90
  27  21   1   17.64   22.95
 -27 -21  -1   22.40   24.78
  27  21  -1   24.68   19.59
  27 -21  -1   -8.89   25.50
  27 -21  -1   32.15   25.92
  27 -21   1   25.34   42.55
  27  23   1   13.65   29.52
 -27 -23  -1   25.78   24.86
 -27 -23   1   28.73   25.05
  27  23  -1   23.44   21.36
  27 -23  -1    2.58   21.93
  27 -23  -1   30.61   27.08
 -27 -25  -1    2.08   19.37
  27 -25  -1    7.78   20.95
  27  25  -1    6.13   20.35
  27 -25  -1   -4.50   23.78
 -27 -27  -1   63.43   22.27
  27  27  -1   30.78   21.85
  27 -27  -1    3.68   28.45
  27 -27  -1   40.03   31.15
 -27 -29  -1   32.40   21.14
  27  29  -1   18.27   20.78
  27 -29  -1   -0.13   28.34
  27 -29  -1   32.12   32.38
 -27 -31  -1   23.98   20.28
  27 -31  -1    8.87   33.06
 -27 -33  -1  119.26   42.74
  27 -33  -1   91.14   44.91
  27 -35  -1  119.48   57.02
 -27 -35  -1  126.99   59.07
 -27 -37  -1   97.26   64.40
  27 -37  -1  141.12   70.56
  29   1   1   44.39   25.47
 -29  -1  -1   66.41   26.42
 -29  -1   1   44.65   25.58
  29  -1  -1   43.34   26.63
  29  -1   1   44.40   26.78
  29   3   1  147.95   46.54
 -29  -3  -1  157.64   41.35
 -29  -3   1  162.25   41.05
  29   3  -1  100.25   42.45
  29  -3  -1  147.14   41.98
  29  -3   1  118.51   37.75
 -29  -5   1   41.11   17.48
 -29  -5  -1   42.15   26.19
  29   5  -1   41.49   22.37
  29  -5  -1   58.04   27.75
  29  -5   1   44.56   33.26
  29   7   1  105.73   41.83
 -29  -7  -1  213.78   41.54
 -29  -7   1  124.07   37.54
  29   7  -1   94.05   38.71
  29  -7  -1  193.83   41.25
  29  -7   1  171.35   42.99
  29   9   1   38.28   23.51
 -29  -9  -1   43.99   25.44
 -29  -9   1   19.92   22.65
  29   9  -1   39.62   26.82
  29  -9  -1   31.25   26.24
  29  -9   1   34.53   22.11
 -29 -11   1   10.48   15.05
  29  11   1   12.97   20.22
 -29 -11  -1    1.88   23.04
  29  11  -1   10.39   22.78
  29 -11  -1   21.45   24.90
  29 -11   1    3.85   27.62
 -29 -13  -1    3.64   17.58
  29  13   1   12.98   18.30
 -29 -13   1    8.05   20.62
  29  13  -1    3.94   22.57
  29 -13  -1   18.94   25.54
  29 -13   1    4.05   28.01
  29 -15   1   28.30   23.11
  29  15   1    7.44   21.69
 -29 -15  -1   33.99   25.61
 -29 -15   1   21.59   22.55
  29  15  -1   22.50   23.20
  29 -15  -1   26.00   26.79
 -29 -17  -1  124.83   32.97
 -29 -17   1  120.28   32.43
  29  17   1   60.68   42.76
  29 -17  -1  177.78   40.61
  29 -17   1  169.22   52.08
  29  19   1   26.39   40.36
 -29 -19  -1  125.67   35.75
 -29 -19   1  190.95   37.41
  29  19  -1   85.65   35.01
  29 -19  -1  122.52   37.07
  29 -19   1  118.95   50.46
 -29 -21  -1  201.28   42.89
  29 -21   1  236.47   54.23
  29  21   1  101.93   53.88
 -29 -21   1  189.64   45.40
  29  21  -1  116.67   46.60
  29 -21  -1  183.63   46.53
 -29 -23   1   21.62   18.91
 -29 -23  -1   17.29   27.00
  29 -23  -1   29.22   27.93
  29 -25  -1   28.93   20.44
 -29 -25  -1   43.61   28.81
  29 -27  -1    3.28   21.75
 -29 -27  -1   10.71   40.93
 -29 -29  -1   13.28   42.12
  29 -29  -1   15.48   43.55
 -29 -31  -1   11.11   44.06
  29 -31  -1   54.91   46.49
 -29 -33  -1    6.16   34.99
  31  -1  -1   79.68   29.43
 -31  -1  -1   64.69   29.45
 -31  -1   1  134.73   31.53
  31   1  -1   47.32   32.61
  31  -1   1   78.37   37.77
 -31  -3  -1   78.38   23.13
 -31  -3   1   59.13   21.95
  31  -3  -1   87.97   38.70
  31  -3   1   47.47   36.91
 -31  -5  -1   36.18   17.96
 -31  -5   1   42.28   17.63
  31   5   1   55.00   27.84
  31   5  -1   38.12   28.07
  31  -5  -1   49.84   36.62
  31  -5   1   71.36   34.43
 -31  -7   1   18.38   15.02
  31   7   1   22.88   25.53
 -31  -7  -1   30.45   19.00
  31  -7  -1   33.05   37.75
  31  -7   1   26.16   29.54
  31   9   1    9.60   24.20
 -31  -9  -1   15.52   24.46
 -31  -9   1   10.35   21.29
  31  -9  -1   -0.96   35.67
  31  -9   1    5.97   28.53
  31  11   1   19.61   27.60
 -31 -11  -1   19.93   24.78
 -31 -11   1   28.13   23.11
  31 -11  -1   17.87   37.17
  31 -11   1   19.97   30.11
 -31 -13  -1  103.55   25.54
  31  13   1   20.74   37.16
 -31 -13   1  103.92   29.66
  31 -13  -1   79.85   41.53
  31 -13   1   91.36   36.30
 -31 -15   1   41.72   18.35
  31 -15  -1   19.95   29.99
  31  15   1    6.36   33.79
 -31 -15  -1   24.33   25.51
  31 -15   1   34.19   44.40
 -31 -17  -1   11.62   18.97
  31 -17   1   14.69   34.64
 -31 -17   1   30.55   25.77
  31 -17  -1   19.78   39.38
  31 -19  -1   17.69   31.17
 -31 -19  -1   11.04   25.67
 -31 -19   1   13.56   25.61
  31 -19   1    9.33   45.15
 -31 -21  -1   21.44   26.64
 -31 -21   1    8.13   25.61
  31 -21  -1   30.09   37.10
 -31 -23  -1   35.69   30.10
  31 -23  -1   50.64   41.18
 -31 -25  -1   16.33   32.65
  31 -25  -1   16.50   30.73
 -31 -27  -1   48.69   35.41
 -33  -1  -1   58.37   37.81
 -33  -1   1   51.01   28.73
  33  -1  -1   45.65   36.23
  33  -1   1   15.31   36.04
 -33  -3   1   72.22   28.89
  33  -3   1   59.07   28.23
 -33  -3  -1   68.44   40.67
  33  -3  -1   71.57   40.11
 -33  -5   1   33.27   25.14
 -33  -5  -1   34.43   36.44
  33  -5  -1   23.78   35.42
  33  -5   1   11.76   30.34
 -33  -7  -1   45.28   29.15
 -33  -7   1   49.19   25.62
  33  -7  -1   21.07   36.14
  33  -7   1   27.81   31.95
  33  -9   1   19.40   24.05
 -33  -9  -1   30.79   38.03
 -33  -9   1   34.55   33.12
  33  -9  -1   28.95   36.62
  33 -11  -1   11.68   28.47
 -33 -11  -1   44.85   32.97
 -33 -11   1   33.47   33.49
  33 -11   1   14.61   32.23
 -33 -13  -1   10.87   18.04
 -33 -13   1   37.24   34.51
  33 -13  -1   30.51   36.76
 -33 -15  -1    9.34   24.54
 -33 -15   1    8.86   24.89
 -33 -17  -1   16.47   25.65
 -33 -17   1   10.27   24.96
   0   0   2    2.00    4.47
   0   2   2 2663.86  737.66
   0  -2  -2 3110.70  738.18
   0  -2   2 3041.79  737.59
   0   2  -2 3149.82  738.52
   0   2  -2 3290.53  719.18
   0   4   2    2.28    4.98
   0  -4  -2    3.02    4.31
   0  -4   2    3.94    5.16
   0   4  -2    3.62    4.73
   0   6   2  745.23  176.98
   0  -6  -2  607.14  178.13
   0  -6   2  598.46  176.44
   0   6  -2  842.46  178.05
   0   6  -2  894.66  168.60
   0   8   2    4.32    5.45
   0  -8  -2    6.14    6.62
   0  -8  -2    4.39    3.13
   0  -8   2    6.01    5.22
   0   8  -2    5.84    5.92
   0   8  -2    8.68    7.12
   0  10   2  217.25   52.17
   0 -10  -2  174.10   52.95
   0 -10  -2  153.29   45.69
   0 -10   2  172.59   51.47
   0  10  -2  186.66   52.61
   0  10  -2  230.53   46.96
   0  12   2    5.17    5.17
   0 -12  -2    3.57    5.70
   0 -12  -2    3.04    8.96
   0 -12   2    3.24    4.77
   0  12  -2    3.25    6.33
   0  12  -2    0.72    8.03
   0 -14  -2  424.46  112.22
   0 -14   2  447.78  110.85
   0  14  -2  411.84  111.68
   0  14  -2  421.54  105.24
   0  16   2    5.26    6.33
   0 -16  -2    2.49    6.26
   0 -16   2    3.89    4.91
   0  16  -2    3.61    6.06
   0  18   2 1011.50  240.77
   0 -18  -2  837.57  239.06
   0 -18   2 1045.73  238.41
   0  18  -2  905.41  238.75
   0  20   2    7.24    9.26
   0 -20  -2    4.60    7.70
   0 -20   2    2.62    5.85
   0  20  -2    1.89    6.12
   0  22   2  675.79  151.97
   0 -22  -2  562.22  148.26
   0 -22   2  590.86  147.96
   0  22  -2  529.16  147.96
   0  24   2    0.16    9.05
   0 -24  -2    0.76    6.77
   0 -24   2    1.96    5.87
   0  24  -2    0.62    5.70
   0  26   2  774.62  387.99
   0 -26  -2 1275.67  382.78
   0 -26   2 1998.19  383.26
   0  26  -2 1658.98  382.80
   0 -28  -2    0.50    5.83
   0 -28   2   -0.49    6.76
   0  28  -2    3.58    6.39
   0 -30  -2  516.07  156.62
   0 -30   2  522.29  157.15
   0  30  -2  782.16  156.89
   0 -32  -2    3.68    7.08
   0  32  -2    3.53    7.43
   0 -34  -2  177.18   78.27
   0  34  -2  402.29   78.92
   0 -36  -2   -1.72    8.36
   0  36  -2   -0.42    6.90
   0  38  -2  129.43   39.77
   0 -40  -2    2.31   14.00
   0  40  -2    2.60    8.34
   0 -42  -2  604.98  148.39
   0  42  -2  532.49  147.13
   0 -44  -2    5.37   12.46
   0  44  -2    0.61    9.19
   0 -46  -2  330.68   92.17
   0  46  -2  333.80   90.79
   0 -48  -2    9.03   14.97
   0  48  -2    0.91   10.47
   0 -50  -2  385.86  105.95
   0  50  -2  384.28  104.51
   0 -52  -2    6.44   23.36
   0  52  -2    2.79   11.19
   0 -54  -2   87.73   42.56
   0  54  -2  112.12   35.93
   0 -56  -2    3.25   25.64
   0  56  -2    2.20   11.99
   0 -58  -2   21.94   32.31
   0  58  -2   16.95   20.33
   2   0   2 1038.29  253.62
   2   0   2 1048.42  242.52
  -2   0  -2 1006.42  253.44
  -2   0  -2 1278.14  242.80
   2   0  -2 1025.19  253.59
  -2   0   2  938.12  252.89
   2   2   2  228.97   63.07
   2   2   2  231.56   56.04
  -2  -2  -2  234.19   63.79
  -2  -2  -2  275.38   56.05
  -2  -2   2  243.74   63.18
   2   2  -2  255.39   63.81
   2   2  -2  271.54   56.18
   2  -2  -2  298.39   55.74
  -2   2   2  206.48   62.33
  -2   2  -2  199.37   63.02
   2  -2   2  238.19   63.04
   2   4   2  348.07   89.68
  -2  -4  -2  358.06   90.48
  -2  -4  -2  376.18   81.82
  -2  -4   2  375.54   89.42
   2   4  -2  310.18   90.30
   2   4  -2  329.11   81.99
   2  -4  -2  306.90   90.09
   2  -4  -2  482.56   82.25
  -2   4   2  334.60   88.56
  -2   4  -2  319.27   89.99
   2  -4   2  334.78   89.37
   2   6   2 1692.87  412.74
  -2  -6  -2 1710.50  413.97
  -2  -6  -2 1728.34  399.87
  -2  -6   2 1614.42  412.46
   2   6  -2 1769.13  413.92
   2  -6  -2 1656.19  413.41
  -2   6   2 1649.50  411.90
  -2   6  -2 1582.73  413.83
   2  -6   2 1638.56  412.47
   2   8   2  910.95  242.88
  -2  -8  -2 1067.29  244.17
  -2  -8  -2  966.14  233.05
  -2  -8   2  877.44  242.54
   2   8  -2 1080.60  244.09
   2   8  -2 1039.27  233.60
   2  -8  -2  977.42  243.43
  -2   8   2  974.32  242.23
  -2   8  -2  911.96  244.05
   2  -8   2  978.30  242.79
   2  10   2 2300.79  606.80
  -2 -10  -2 2588.78  607.78
  -2 -10  -2 2195.19  591.07
  -2 -10   2 2326.43  606.31
   2  10  -2 2319.29  607.70
   2  10  -2 2176.74  591.49
   2 -10  -2 2145.36  607.28
  -2  10   2 2679.12  606.25
  -2  10  -2 2356.25  607.65
  -2  10  -2 2437.85  590.66
   2 -10   2 2949.56  607.05
   2  12   2  207.69   51.13
  -2 -12  -2  166.75   51.42
  -2 -12  -2  156.76   45.09
  -2 -12   2  194.97   50.39
   2  12  -2  178.39   51.49
   2  12  -2  207.16   46.26
   2 -12  -2  157.18   51.02
  -2  12   2  196.59   50.37
  -2  12  -2  158.34   51.18
  -2  12  -2  153.74   44.35
   2 -12   2  194.43   51.44
   2  14  -2 2803.00  797.63
   2  14   2 2286.18  636.27
  -2 -14  -2 2487.99  636.79
  -2 -14  -2 2245.91  620.10
  -2 -14   2 2404.53  635.24
   2  14  -2 2463.22  636.59
   2 -14  -2 2207.11  635.85
  -2  14   2 3248.04  635.51
   2 -14   2 2899.72  637.30
   2  16  -2  648.70  191.69
   2  16   2  702.48  163.85
  -2 -16  -2  647.87  163.58
  -2 -16   2  671.17  162.35
   2  16  -2  594.56  163.34
   2 -16  -2  491.53  162.74
  -2  16   2  699.33  162.63
   2 -16   2  684.88  164.99
   2  18   2 2190.80  396.61
  -2 -18  -2 1303.32  395.21
  -2 -18   2 1736.06  394.43
   2  18  -2 1308.76  395.07
   2  18  -2 1943.70  384.25
   2 -18  -2 1305.16  394.62
  -2  18   2 1889.58  394.73
  -2  18  -2 1327.09  394.97
   2 -18   2 1768.46  397.96
   2  20   2 1166.73  220.54
  -2 -20  -2  803.50  218.47
  -2 -20   2 1067.19  217.92
   2  20  -2  690.82  218.23
   2  20  -2  849.51  210.16
   2 -20  -2  709.78  217.88
  -2  20   2  940.14  218.13
   2 -20   2  635.81  221.90
   2  22   2  434.55   74.74
  -2 -22  -2  222.46   71.47
  -2 -22   2  290.32   71.08
   2  22  -2  255.07   71.33
   2  22  -2  330.98   67.60
   2 -22  -2  270.98   71.06
  -2  22   2  268.57   71.36
  -2  22  -2  212.44   71.17
   2 -22   2  147.84   75.93
   2  24   2  436.31  115.74
  -2 -24  -2  400.46  112.24
  -2 -24   2  556.20  112.15
   2  24  -2  413.41  112.11
   2  24  -2  437.87  106.67
   2 -24  -2  434.67  111.82
  -2  24   2  445.25  112.32
  -2  24  -2  319.12  111.87
   2  26   2   76.86   37.03
  -2 -26  -2  102.86   33.01
  -2 -26   2  150.73   33.20
   2  26  -2  102.74   32.93
   2  26  -2   80.66   31.53
   2 -26  -2  110.49   32.63
  -2  26   2   96.22   33.22
  -2  26  -2   87.78   32.85
   2  28   2  146.06   58.88
  -2 -28  -2  144.96   52.85
  -2 -28   2  246.87   53.42
   2  28  -2  206.57   52.95
   2  28  -2  189.07   50.28
   2 -28  -2  217.39   52.83
  -2  28  -2  137.15   52.85
  -2 -30  -2  281.20   85.56
   2  30  -2  368.13   85.84
   2  30  -2  307.19   81.30
   2 -30  -2  360.20   85.49
  -2  30  -2  269.52   85.57
  -2 -32  -2  110.40   44.10
  -2 -32   2  179.78   45.50
   2  32  -2  172.90   44.51
   2  32  -2  115.67   42.89
   2 -32  -2  188.20   44.28
  -2  32  -2  105.47   44.16
  -2 -34  -2  538.49  209.21
   2  34  -2 1106.87  209.98
   2  34  -2  878.84  202.70
   2 -34  -2 1103.04  209.65
  -2  34  -2  545.55  209.33
  -2 -36  -2   19.86   17.95
   2  36  -2   63.47   18.72
   2 -36  -2   70.27   18.51
  -2  36  -2   43.32   20.15
  -2  36  -2   21.13   19.34
   2  38  -2  419.20  113.36
   2 -38  -2  459.38  113.25
  -2  38  -2  404.96  114.63
   2  40  -2  129.39   40.92
   2 -40  -2  137.57   40.99
  -2  40  -2  129.82   42.26
  -2 -42  -2  229.99   89.46
   2  42  -2  319.38   88.52
   2 -42  -2  376.26   88.55
  -2  42  -2  363.12   89.83
  -2 -44  -2   69.37   36.89
   2  44  -2   99.57   35.65
   2 -44  -2  137.83   36.10
  -2  44  -2  120.84   37.54
  -2 -46  -2   49.38   27.79
   2  46  -2   77.51   26.43
   2 -46  -2   82.48   26.52
  -2  46  -2   61.40   28.47
  -2 -48  -2   90.31   34.08
   2  48  -2   87.46   31.61
   2 -48  -2   74.99   31.59
  -2  48  -2  104.62   37.50
  -2 -50  -2   20.94   19.49
   2  50  -2   28.09   15.73
   2 -50  -2   22.67   15.43
  -2  50  -2   19.50   29.51
  -2 -52  -2   75.57   35.87
   2  52  -2   95.68   33.53
   2 -52  -2  100.62   33.22
  -2  52  -2   96.63   39.91
  -2 -54  -2   68.71   34.64
   2  54  -2   95.86   31.77
   2 -54  -2   89.72   31.51
  -2  54  -2   77.03   38.99
  -2 -56  -2    8.14   26.55
   2  56  -2    7.83   12.15
   2 -56  -2    6.21   13.17
  -2  56  -2    8.91   25.00
  -2 -58  -2  138.90   63.56
   2  58  -2  206.20   57.36
   2 -58  -2  179.16   56.62
   4   0   2    2.01    5.34
   4   0   2    0.69    4.81
  -4   0  -2    6.74    5.92
  -4   0  -2    3.04    7.31
   4   0  -2    1.20    4.37
  -4   0   2    2.05    3.88
   4   2   2 1005.49  254.61
   4   2   2 1167.14  244.63
  -4  -2  -2 1110.07  255.57
  -4  -2  -2  958.53  244.29
  -4  -2   2 1054.41  255.36
  -4  -2   2 1455.89  245.11
   4   2  -2 1136.54  255.51
   4   2  -2  938.14  244.34
   4  -2  -2  924.61  255.35
   4  -2  -2 1089.06  243.94
  -4   2   2 1002.73  253.48
  -4   2  -2  905.08  254.26
   4  -2   2  961.61  254.42
   4   4   2  246.76   52.78
   4   4   2  230.00   46.83
  -4  -4  -2  187.73   53.47
  -4  -4  -2  142.85   45.64
  -4  -4   2  172.41   52.65
  -4  -4   2  239.40   46.95
   4   4  -2  213.32   53.53
   4   4  -2  239.86   46.47
  -4   4   2  150.94   51.26
  -4   4  -2  138.14   52.43
   4  -4   2  209.28   52.11
   4   6   2  263.82   64.52
  -4  -6  -2  247.12   65.63
  -4  -6  -2  229.55   57.80
  -4  -6   2  216.51   64.47
  -4  -6   2  235.22   59.05
   4   6  -2  236.59   65.71
   4   6  -2  266.03   58.18
   4  -6  -2  215.36   64.77
  -4   6  -2  207.64   65.19
   4  -6   2  263.49   64.02
   4   8  -2 2404.84  543.41
   4   8   2 1920.11  437.07
  -4  -8  -2 1897.59  438.29
  -4  -8  -2 1487.12  424.01
  -4  -8   2 1605.36  436.82
   4   8  -2 1934.63  438.42
   4  -8  -2 1494.80  437.46
  -4   8  -2 1436.69  438.17
   4  -8   2 1986.47  437.01
   4  10   2  108.45   31.05
  -4 -10  -2  101.53   32.06
  -4 -10  -2   88.84   25.66
  -4 -10   2   89.97   30.68
   4  10  -2  107.93   32.11
   4  10  -2  146.79   27.97
   4 -10  -2   78.37   31.02
  -4  10   2  108.89   30.51
  -4  10  -2   91.59   31.68
  -4  10  -2   54.28   24.48
   4 -10   2  132.32   31.50
   4  12   2 3114.22  747.33
  -4 -12  -2 2893.04  747.88
  -4 -12  -2 3369.05  729.76
  -4 -12   2 3050.05  746.74
   4  12  -2 2758.75  748.16
   4  12  -2 2834.28  729.85
   4 -12  -2 2105.12  747.09
  -4  12   2 3871.27  746.92
  -4  12  -2 2694.32  747.65
  -4  12  -2 2664.14  728.84
   4 -12   2 3810.35  748.81
   4  14  -2  268.13   84.60
   4  14   2  335.98   79.30
  -4 -14  -2  317.63   80.07
  -4 -14  -2  327.18   73.38
  -4 -14   2  313.16   78.42
   4  14  -2  278.22   79.62
   4 -14  -2  224.12   78.67
  -4  14   2  347.33   78.71
  -4  14  -2  287.32   79.52
  -4  14  -2  260.84   71.78
   4 -14   2  252.53   81.06
   4  16   2 2488.05  460.14
  -4 -16  -2 1510.20  460.02
  -4 -16  -2 1450.37  446.46
  -4 -16   2 1774.97  458.67
   4  16  -2 1843.26  460.18
   4  16  -2 1387.11  446.40
   4 -16  -2 1649.73  458.96
  -4  16   2 1888.52  459.09
  -4  16  -2 1422.66  445.69
   4 -16   2 2068.75  462.87
   4  18   2  424.74   73.53
  -4 -18  -2  218.22   72.63
  -4 -18  -2  229.16   67.49
  -4 -18   2  244.71   71.47
   4  18  -2  309.76   72.86
   4  18  -2  297.34   67.32
   4 -18  -2  264.33   71.76
  -4  18   2  251.62   71.99
  -4  18  -2  193.79   72.03
  -4  18  -2  229.02   65.55
   4  20   2  174.83   32.10
  -4 -20  -2   66.38   30.49
  -4 -20  -2   55.32   30.27
  -4 -20   2   91.65   29.54
   4  20  -2   97.74   30.56
   4  20  -2  107.25   28.29
   4 -20  -2   91.42   29.71
  -4  20   2   77.68   30.09
  -4  20  -2   71.65   25.03
   4  22   2 1472.87  257.07
  -4 -22  -2  948.21  254.59
  -4 -22   2 1279.16  254.11
   4  22  -2 1009.78  254.72
   4  22  -2 1079.85  245.79
   4 -22  -2  897.05  253.87
  -4  22   2  732.09  254.38
  -4  22  -2  837.77  254.12
  -4  22  -2 1337.80  246.00
   4  24   2  242.28   64.97
  -4 -24  -2  221.60   62.31
  -4 -24   2  289.51   61.91
   4  24  -2  202.04   62.16
   4  24  -2  206.74   57.69
   4 -24  -2  205.00   61.57
  -4  24  -2  189.16   61.73
  -4  24  -2  279.88   58.74
   4  26   2  420.67   90.80
  -4 -26  -2  271.08   86.55
  -4 -26   2  420.84   86.55
   4  26  -2  310.84   86.62
   4  26  -2  342.86   81.12
   4 -26  -2  314.50   86.06
  -4  26  -2  246.26   86.21
  -4  26  -2  338.41   82.28
   4  28   2  134.40   52.16
  -4 -28  -2  128.55   47.65
  -4 -28   2  186.10   47.74
   4  28  -2  186.81   47.78
   4  28  -2  224.03   45.97
   4 -28  -2  208.07   47.43
  -4  28  -2  117.66   47.49
  -4  28  -2  205.66   47.30
   4  30  -2   66.05   15.03
   4  30   2   37.01   25.00
  -4 -30  -2   39.11   19.79
  -4 -30   2   60.40   20.23
   4  30  -2   52.84   19.62
   4 -30  -2   56.15   19.42
  -4  30  -2   50.06   20.28
  -4  30  -2   71.59   27.50
   4  32  -2  340.91   74.71
  -4 -32  -2  165.34   69.54
  -4 -32   2  314.19   70.79
   4  32  -2  316.75   70.18
   4 -32  -2  314.43   69.87
  -4  32  -2  234.82   70.90
  -4  32  -2  172.65   69.59
  -4  32  -2  257.87   68.32
   4  34  -2   40.30   14.96
  -4 -34  -2   23.23   16.31
  -4 -34   2   40.01   18.16
   4  34  -2   30.75   15.86
   4 -34  -2   35.69   15.64
  -4  34  -2   55.03   17.57
  -4  34  -2   22.16   17.04
  -4  34  -2   59.90   29.16
  -4  36  -2  606.45  173.75
   4  36  -2  659.30  148.50
   4 -36  -2  650.51  147.97
  -4  36  -2  715.54  149.22
  -4  36  -2  284.68  147.67
   4  38  -2   25.21   13.43
   4 -38  -2   23.96   14.12
  -4  38  -2   18.11   14.96
   4  40  -2  419.75  115.11
   4 -40  -2  427.47  114.76
  -4  40  -2  459.23  115.84
   4  42  -2  142.17   42.67
   4 -42  -2  152.74   42.65
  -4  42  -2  114.41   43.69
  -4 -44  -2   81.38   43.91
   4  44  -2  131.22   42.69
   4 -44  -2  151.93   42.83
  -4  44  -2  173.59   46.65
  -4 -46  -2  130.48   52.72
   4  46  -2  164.56   51.35
   4 -46  -2  167.19   51.40
  -4  46  -2  216.28   55.31
  -4 -48  -2   22.34   19.10
   4  48  -2   30.80   16.40
   4 -48  -2   23.98   17.84
  -4  48  -2   37.78   29.68
  -4 -50  -2  115.48   43.53
   4  50  -2  136.08   41.29
   4 -50  -2  130.34   41.70
  -4  50  -2  120.07   46.29
  -4 -52  -2   66.10   33.45
   4  52  -2   99.30   30.77
   4 -52  -2   99.80   31.07
  -4  52  -2   56.32   36.48
  -4 -54  -2   14.15   20.27
   4  54  -2   22.14   15.29
   4 -54  -2   22.22   15.60
  -4  54  -2   18.35   26.13
  -4 -56  -2   39.39   33.22
   4  56  -2   88.96   31.52
   4 -56  -2  107.90   32.27
  -4  56  -2   54.28   37.17
  -4 -58  -2    4.35   22.55
   4  58  -2    2.96   15.73
   4 -58  -2    8.78   17.56
   6   0   2 3833.75  920.32
   6   0   2 3570.59  899.02
  -6   0  -2 3784.17  920.70
  -6   0  -2 4295.10  899.27
   6   0  -2 3609.21  920.33
   6   0  -2 3177.56  898.25
   6   2   2  110.43   31.02
   6   2   2  143.15   26.84
  -6  -2  -2  111.35   32.07
  -6  -2  -2  140.11   26.05
  -6  -2   2  105.40   31.64
  -6  -2   2   99.43   26.41
   6   2  -2  110.16   31.83
   6   2  -2  103.83   25.71
   6  -2  -2   95.08   31.46
   6  -2  -2   79.40   24.72
  -6   2   2   88.23   29.78
  -6   2  -2   84.37   29.94
   6  -2   2  115.01   24.44
   6   4  -2 1139.23  353.41
   6   4   2 1278.36  289.63
   6   4   2 1717.27  280.00
  -6  -4  -2 1240.84  290.63
  -6  -4  -2 1102.37  278.80
  -6  -4   2 1102.86  289.97
  -6  -4   2  958.26  278.93
   6   4  -2 1270.74  290.52
   6  -4  -2 1014.67  289.86
   6  -4  -2 1480.95  278.98
  -6   4   2 1302.27  288.33
  -6   4  -2  898.51  288.74
   6  -4   2 1099.72  288.71
   6  -4   2 1346.01  277.99
   6   6   2    5.81    6.04
   6   6   2    3.71   12.34
  -6  -6  -2    5.68    7.03
  -6  -6  -2    2.48    6.59
  -6  -6   2    6.55    5.95
  -6  -6   2    4.82   10.86
   6   6  -2    4.93    6.09
   6   6  -2    8.18    9.85
   6  -6  -2    3.30    5.54
   6  -6  -2   11.25   13.05
  -6   6   2    3.32    5.22
   6  -6   2    5.26    4.81
   6   8   2  917.23  220.14
  -6  -8  -2  923.75  221.43
  -6  -8  -2  735.73  210.82
  -6  -8   2  849.05  220.11
  -6  -8   2 1161.61  212.30
   6   8  -2  877.61  221.57
   6   8  -2  928.97  211.49
   6  -8  -2  765.96  220.19
  -6   8   2  831.35  219.58
  -6   8  -2  753.22  221.07
  -6   8  -2  601.39  210.06
   6  -8   2 1109.41  220.93
   6  10  -2   45.22    6.05
   6  10   2   45.40   15.64
  -6 -10  -2   42.70   16.89
  -6 -10  -2   44.76   12.70
  -6 -10   2   39.16   15.38
   6  10  -2   45.31   16.73
   6 -10  -2   35.60   15.28
  -6  10   2   37.99   15.22
  -6  10  -2   29.97   10.24
   6 -10   2   32.69   16.56
   6  12  -2   32.80    5.10
   6  12   2   43.09   14.34
  -6 -12  -2   28.40   14.95
  -6 -12  -2   23.53   11.48
  -6 -12   2   41.62   13.84
   6  12  -2   34.11   15.13
   6 -12  -2   27.36   13.71
  -6  12   2   34.13   13.84
  -6  12  -2   27.18   14.04
   6  14   2  181.30   39.03
  -6 -14  -2  106.89   39.10
  -6 -14  -2  163.92   34.98
  -6 -14   2  114.23   38.08
   6  14  -2  125.55   39.56
   6  14  -2  136.44   35.12
  -6  14  -2   92.31   32.25
   6  16  -2  587.09  177.69
   6  16   2  759.35  151.78
  -6 -16  -2  597.88  152.09
  -6 -16  -2  523.69  143.83
  -6 -16   2  613.43  150.56
   6  16  -2  613.53  152.04
   6 -16  -2  513.30  150.64
  -6  16  -2  473.69  151.26
  -6  16  -2  485.77  142.59
   6  18   2  178.80   36.69
  -6 -18  -2  108.73   36.32
  -6 -18  -2  101.16   33.14
  -6 -18   2  112.55   34.96
   6  18  -2  132.75   36.21
   6  18  -2  142.87   33.08
   6 -18  -2  109.53   35.17
  -6  18  -2   75.95   35.26
   6  20   2  603.68  116.13
  -6 -20  -2  388.88  115.01
  -6 -20  -2  518.82  109.78
  -6 -20   2  460.03  113.98
   6  20  -2  425.77  115.39
   6  20  -2  363.91  108.07
   6 -20  -2  368.64  113.91
  -6  20  -2  351.33  107.08
   6  22   2  223.45   45.80
  -6 -22  -2  120.38   43.97
  -6 -22  -2  131.09   42.61
  -6 -22   2  180.60   43.20
   6  22  -2  145.61   44.25
   6  22  -2  135.57   40.16
   6 -22  -2  114.28   42.97
  -6  22  -2  134.95   43.27
  -6  22  -2  166.76   40.85
   6  24  -2 2919.89  847.29
   6  24   2 3425.66  676.96
  -6 -24  -2 2277.95  674.26
  -6 -24  -2 3143.58  660.34
  -6 -24   2 3480.76  673.95
   6  24  -2 2804.49  674.79
   6 -24  -2 2392.94  673.51
  -6  24  -2 2240.31  673.78
  -6  24  -2 2075.80  657.35
  -6 -26  -2   15.64   16.26
   6  26  -2   14.03    9.53
   6  26   2   15.06   13.86
  -6 -26  -2   14.32   11.40
  -6 -26   2   22.84   10.61
   6  26  -2   22.18   10.83
   6 -26  -2   17.55   10.21
  -6  26  -2    9.73   11.90
  -6  26  -2   14.67   10.24
  -6  26  -2   18.92   16.98
   6  28   2 1010.44  253.81
  -6 -28  -2  791.00  249.58
  -6 -28  -2  927.11  244.07
  -6 -28   2 1322.49  249.81
   6  28  -2  993.85  250.09
   6  28  -2  917.89  240.83
   6 -28  -2  945.52  249.09
  -6  28  -2 1110.32  250.09
  -6  28  -2  795.72  249.24
  -6  28  -2  892.09  240.58
   6  30  -2    1.78   13.27
   6  30   2    6.22   13.11
  -6 -30  -2    4.70    7.59
  -6 -30   2    9.34   11.50
   6  30  -2    8.88    7.81
   6 -30  -2    5.28    7.74
  -6  30  -2    2.27    8.21
  -6  30  -2   10.99   19.80
   6  32   2  250.62   97.55
  -6 -32  -2  255.89   91.61
  -6 -32   2  394.97   92.74
   6  32  -2  404.00   92.41
   6  32  -2  225.04   86.34
   6 -32  -2  412.84   91.63
  -6  32  -2  418.29   92.47
  -6  32  -2  235.42   91.53
  -6  32  -2  363.04   87.78
   6  34  -2   93.99   28.22
   6  34  -2   61.51   29.24
   6 -34  -2   90.41   27.71
   6 -34  -2   51.73   35.44
  -6  34  -2  118.38   28.92
  -6  34  -2   49.64   27.93
  -6  34  -2   37.65   30.69
   6  36  -2   24.16   12.55
   6 -36  -2   25.51   13.43
  -6  36  -2   23.74   15.28
  -6  36  -2    7.62   14.58
  -6  36  -2   13.14   24.51
   6  38  -2   23.22   13.55
   6 -38  -2   26.44   14.34
  -6  38  -2   18.36   19.19
   6  40  -2  178.63   55.55
   6 -40  -2  199.08   55.29
  -6  40  -2  192.05   56.57
   6  42  -2   20.07   13.66
   6 -42  -2   21.27   14.78
  -6  42  -2   23.21   18.03
   6  44  -2  500.39  156.29
   6 -44  -2  600.31  155.88
  -6  44  -2  694.92  158.26
  -6 -46  -2    8.30   16.31
   6  46  -2    2.38   10.08
   6 -46  -2    5.04   12.18
  -6  46  -2   10.00   23.82
  -6 -48  -2  315.81  120.42
   6  48  -2  524.03  119.94
   6 -48  -2  540.18  119.46
  -6  48  -2  381.80  120.95
  -6 -50  -2   13.84   17.49
   6  50  -2   26.60   14.60
   6 -50  -2   14.99   16.19
  -6 -52  -2  148.84   50.00
   6  52  -2  144.11   47.59
   6 -52  -2  151.92   47.73
  -6 -54  -2  -16.02   72.91
  -6 -54  -2    6.22   17.69
   6  54  -2    3.48   11.46
   6 -54  -2    4.62   14.07
  -6  54  -2    5.07   21.03
  -6 -56  -2   36.21   28.07
  -6 -56  -2   14.20   92.99
   6  56  -2   55.31   23.84
   6 -56  -2   46.99   25.17
  -6  56  -2   19.57   25.45
  -6 -58  -2   13.24   24.58
   6  58  -2   17.83   19.65
   6 -58  -2   16.74   19.94
   8   0   2    3.75    5.78
   8   0   2    0.82    9.23
  -8   0  -2    3.23    6.25
  -8   0  -2    3.10    8.92
   8   0  -2    1.63    3.63
   8   0  -2    1.39    4.97
  -8   0   2    1.80    3.67
   8   2   2 1497.49  370.20
   8   2   2 1321.94  358.07
  -8  -2  -2 1606.02  370.91
  -8  -2  -2 1841.07  358.38
  -8  -2   2 1560.44  370.57
  -8  -2   2 1731.96  358.46
   8   2  -2 1520.97  370.54
   8   2  -2 1595.46  358.21
   8  -2  -2 1117.32  370.39
   8  -2  -2 1453.04  357.41
   8  -2   2 1801.93  357.43
  -8  -4  -2  546.42  223.26
   8   4   2  768.57  188.07
   8   4   2  857.85  180.13
  -8  -4  -2  753.41  189.22
  -8  -4   2  684.57  188.42
  -8  -4   2  738.27  179.63
   8   4  -2  773.65  188.98
   8   4  -2  845.55  179.61
   8  -4  -2  595.25  178.78
   8   6   2  256.31   66.27
   8   6   2  334.71   61.96
  -8  -6  -2  200.36   67.46
  -8  -6  -2  218.50   60.12
  -8  -6   2  210.03   66.72
  -8  -6   2  196.73   60.65
   8   6  -2  304.49   67.58
   8   6  -2  303.05   60.96
   8  -6  -2  227.18   66.45
   8  -6  -2  287.98   60.99
   8  -6   2  380.54   59.74
  -8  -8   2 2388.94  563.22
   8   8   2 1965.87  452.85
  -8  -8  -2 1897.23  454.27
  -8  -8  -2 2001.74  440.30
  -8  -8   2 1822.08  453.02
   8   8  -2 1916.80  454.42
   8   8  -2 2264.44  440.76
   8  -8  -2 1504.94  452.68
   8  -8  -2 1533.47  440.18
  -8   8  -2 1381.10  439.23
   8  10   2  127.38   33.08
  -8 -10  -2  111.42   34.37
  -8 -10  -2   95.10   28.47
  -8 -10   2  103.80   32.94
  -8 -10   2  129.58   30.40
   8  10  -2  112.28   34.34
   8  10  -2  146.05   30.47
   8 -10  -2   90.35   32.65
   8 -10  -2  140.63   32.69
  -8  10  -2   70.61   26.86
   8  12   2 2333.00  460.38
  -8 -12  -2 1890.47  461.20
  -8 -12  -2 1604.12  447.26
  -8 -12   2 1809.53  459.89
  -8 -12   2 2385.94  448.75
   8  12  -2 1990.22  461.79
   8  12  -2 2566.24  448.47
   8 -12  -2 1662.16  459.73
  -8  12  -2 1333.79  461.17
  -8  12  -2 1383.90  446.45
   8  14   2   27.74   12.28
  -8 -14  -2   26.70   12.78
  -8 -14  -2   18.77   12.67
  -8 -14   2   23.27   11.36
   8  14  -2   23.03   12.83
   8  14  -2   33.50   15.24
   8 -14  -2   22.49   11.49
  -8  14  -2   22.11    8.12
   8  16   2  768.21  171.13
  -8 -16  -2  584.25  170.97
  -8 -16  -2  816.42  163.67
  -8 -16   2  717.27  170.14
   8  16  -2  743.20  171.92
   8  16  -2  747.50  163.58
   8 -16  -2  630.45  170.07
  -8  16  -2  590.23  170.49
  -8  16  -2  433.82  161.62
   8  18   2  476.53   87.64
  -8 -18  -2  282.81   87.44
  -8 -18  -2  301.21   81.48
  -8 -18   2  312.54   86.03
   8  18  -2  348.53   87.70
   8  18  -2  467.57   82.30
   8 -18  -2  309.34   86.06
  -8  18  -2  228.57   86.45
  -8  18  -2  317.89   80.51
  -8 -20  -2  767.66  301.60
   8  20   2 1411.51  251.61
  -8 -20  -2  866.40  250.72
  -8 -20   2 1115.49  249.62
   8  20  -2  942.94  250.97
   8  20  -2 1302.79  242.08
   8 -20  -2  887.57  249.47
  -8  20  -2  775.42  249.79
  -8  20  -2 1014.64  240.68
   8  22   2  519.16  113.02
  -8 -22  -2  374.50  111.63
  -8 -22  -2  445.46  106.31
  -8 -22   2  520.80  110.79
   8  22  -2  445.38  111.96
   8  22  -2  321.96  104.72
   8 -22  -2  339.45  110.51
  -8  22  -2  405.48  111.03
  -8  22  -2  389.88  110.82
  -8  22  -2  545.00  105.16
   8  24   2   70.71   21.34
  -8 -24  -2   44.33   19.40
  -8 -24  -2   53.21   23.97
  -8 -24   2   52.93   18.21
   8  24  -2   45.73   19.53
   8  24  -2   59.39   20.78
   8 -24  -2   40.48   18.11
  -8  24  -2   40.80   18.45
  -8  24  -2   51.71   23.44
   8  26  -2  563.55  285.95
   8  26   2 1426.69  240.24
  -8 -26  -2  749.68  236.84
  -8 -26  -2  929.93  229.87
  -8 -26   2 1182.70  236.60
   8  26  -2 1043.77  237.81
   8 -26  -2  764.23  236.00
  -8  26  -2  900.70  236.60
  -8  26  -2  732.97  236.24
  -8  26  -2  993.29  228.34
   8  28  -2  220.75   96.07
   8  28   2  426.19   92.46
  -8 -28  -2  225.38   88.25
  -8 -28  -2  289.44   86.08
  -8 -28   2  444.67   88.73
   8  28  -2  386.58   89.41
   8 -28  -2  327.11   87.85
   8 -28  -2  109.96   93.65
  -8  28  -2  317.08   88.39
  -8  28  -2  353.21   83.66
   8  30   2   33.92   21.60
  -8 -30  -2   27.53   16.93
  -8 -30  -2   66.02   24.03
  -8 -30   2   58.46   19.50
   8  30  -2   44.44   17.87
   8  30  -2   43.07   23.34
   8 -30  -2   39.11   16.79
   8 -30  -2   10.22   24.16
  -8  30  -2   57.49   19.51
  -8  30  -2   29.13   16.94
  -8  30  -2   37.16   22.92
  -8 -32  -2  936.49  189.16
   8  32  -2  748.08  192.89
   8  32   2  369.03  167.70
  -8 -32  -2  454.06  162.57
  -8 -32   2  778.84  163.58
   8  32  -2  839.28  163.93
   8 -32  -2  707.17  162.45
   8 -32  -2  235.11  167.57
  -8  32  -2  910.71  163.49
  -8  32  -2  432.41  162.31
  -8  32  -2  552.55  155.91
   8  34   2    7.17   16.13
  -8 -34  -2    6.94   31.18
   8  34  -2   12.50    9.52
   8 -34  -2    6.20    8.85
  -8  34  -2    6.95   11.68
  -8  34  -2    2.37   11.35
  -8  34  -2    1.35   22.52
  -8 -36  -2  509.05   95.74
   8  36  -2  430.12   91.52
   8 -36  -2  356.41   90.06
  -8  36  -2  482.07   91.59
  -8  36  -2  105.45   89.84
  -8  36  -2  174.79   85.83
  -8 -38  -2   24.62   37.16
   8  38  -2   27.88   15.85
   8 -38  -2   32.74   16.24
  -8  38  -2   30.66   19.05
  -8 -40  -2  364.23  114.93
   8  40  -2  454.10  105.42
   8 -40  -2  492.98  104.64
  -8  40  -2  226.50  104.15
  -8 -42  -2   97.96   46.45
   8  42  -2  138.50   37.19
   8 -42  -2  144.97   36.90
  -8  42  -2   52.98   36.69
  -8 -44  -2  265.69   84.16
   8  44  -2  268.19   73.57
   8 -44  -2  259.33   72.84
  -8  44  -2  249.42   74.74
  -8 -46  -2   43.53   68.79
   8  46  -2   52.16   21.19
   8 -46  -2   53.18   21.73
  -8  46  -2   32.23   29.94
  -8 -48  -2    2.51   14.16
  -8 -48  -2   21.12   71.13
   8  48  -2    3.63   10.27
   8 -48  -2    2.81   12.53
  -8  48  -2    7.11   18.28
  -8 -50  -2   26.73   22.34
  -8 -50  -2   -4.15   73.88
   8  50  -2   62.91   20.16
   8 -50  -2   22.35   21.07
  -8  50  -2   39.34   25.53
  -8 -52  -2   70.06   36.79
  -8 -52  -2   10.95   80.76
   8  52  -2  137.29   35.74
   8 -52  -2  117.76   35.78
  -8  52  -2   63.33   38.85
  -8 -54  -2   13.23   20.30
  -8 -54  -2  -11.96   78.89
   8  54  -2   18.32   14.79
   8 -54  -2   18.04   16.66
  -8  54  -2    9.19   20.42
  -8 -56  -2   77.99   38.94
  -8 -56  -2  -11.34   84.46
   8  56  -2   90.63   36.36
   8 -56  -2   93.46   36.71
  10   0   2  383.11  106.42
  10   0   2  402.91   99.77
 -10   0  -2  419.80  107.46
 -10   0  -2  575.46  100.32
  10   0  -2  368.60   98.60
  10   2   2   71.49   14.46
  10   2   2   87.12   25.38
 -10  -2  -2   62.65   25.99
 -10  -2  -2   65.14   20.76
 -10  -2   2   66.48   25.79
 -10  -2   2   85.42   22.03
  10   2  -2   77.28   25.53
  10   2  -2   95.38   22.25
  10  -2  -2   76.99   20.09
  10  -2   2   88.86   19.85
  10   4   2  541.09  131.87
  10   4   2  661.87  125.81
 -10  -4  -2  575.76  133.26
 -10  -4  -2  443.73  124.18
 -10  -4   2  549.59  132.44
 -10  -4   2  901.52  126.08
  10   4  -2  554.37  132.82
  10   4  -2  696.26  125.27
  10  -4  -2  435.41  132.15
  10  -4  -2  210.69  135.48
  10  -4  -2  404.59  123.67
  10  -4   2  510.07  123.66
  10   6   2  726.96  284.36
  10   6  -2  674.83  289.12
  10   6   2  991.36  238.62
 -10  -6  -2  992.02  240.18
 -10  -6  -2 1167.27  229.96
 -10  -6   2  959.76  239.41
 -10  -6   2 1335.83  230.65
  10   6  -2  995.24  239.93
  10  -6  -2  759.66  238.71
  10  -6  -2  846.68  229.16
 -10   6  -2  965.93  229.34
  10  -6   2 1330.64  229.29
  10   8   2   49.68   15.61
  10   8   2   69.62   21.21
 -10  -8  -2   33.85   16.79
 -10  -8  -2   37.01   13.95
 -10  -8   2   31.89   15.64
 -10  -8   2   44.87   16.79
  10   8  -2   46.95   16.59
  10   8  -2   55.08   15.58
  10  -8  -2   11.23   19.07
  10  -8  -2   29.69   15.44
 -10   8  -2   21.59   13.64
  10  -8   2   54.79   13.70
  10  10   2 1512.26  338.07
 -10 -10  -2 1465.37  339.52
 -10 -10  -2 1425.65  327.48
 -10 -10   2 1244.46  338.08
 -10 -10   2 1781.26  328.61
  10  10  -2 1614.79  339.97
  10  10  -2 1572.50  327.97
  10 -10  -2 1211.60  337.67
  10 -10  -2  675.04  344.01
  10 -10  -2 1855.05  328.76
 -10  10  -2  898.09  326.33
  10 -10   2 1583.57  327.10
  10  12   2   67.01   20.84
 -10 -12  -2   60.12   22.04
 -10 -12  -2   71.56   18.70
 -10 -12   2   58.43   20.45
 -10 -12   2   80.53   21.29
  10  12  -2   59.64   21.73
  10  12  -2   58.88   20.51
  10 -12  -2   47.30   20.07
  10 -12  -2   39.62   22.24
 -10  12  -2   41.15   15.61
 -10 -14   2  615.49  193.22
  10  14   2  805.76  164.90
 -10 -14  -2  645.56  165.49
 -10 -14  -2  645.59  157.07
 -10 -14   2  659.66  164.21
  10  14  -2  705.67  166.24
  10  14  -2  642.55  157.51
  10 -14  -2  570.82  164.02
  10 -14  -2  322.12  169.53
  10 -14  -2  748.54  159.55
 -10  14  -2  567.69  156.07
  10 -16  -2  534.93   88.75
  10  16   2  445.38   86.03
 -10 -16  -2  272.10   85.96
 -10 -16  -2  255.20   79.18
 -10 -16   2  328.27   84.93
  10  16  -2  356.86   86.96
  10  16  -2  444.99   81.00
  10 -16  -2  298.61   84.77
  10 -16  -2  160.26   90.11
 -10  16  -2  277.85   85.56
 -10  16  -2  374.77   79.50
  10  18   2 1578.65  300.57
 -10 -18  -2  857.46  299.84
 -10 -18  -2 1120.79  289.97
 -10 -18   2 1206.75  299.13
  10  18  -2 1139.86  301.02
  10  18  -2 1392.68  290.45
 -10  18  -2 1161.15  289.48
  10  20   2  718.29  128.04
 -10 -20  -2  501.55  127.56
 -10 -20  -2  624.45  121.63
 -10 -20   2  610.51  126.22
  10  20  -2  549.08  127.93
  10  20  -2  630.49  121.21
  10 -20  -2  425.43  125.88
  10 -20  -2  238.61  131.24
 -10  20  -2  308.77  125.76
 -10  20  -2  441.80  126.34
 -10  20  -2  564.75  120.70
 -10 -22  -2  155.14   47.08
 -10 -22  -2  194.97   44.99
 -10 -22   2  206.61   45.88
  10  22  -2  235.71   47.59
  10  22  -2  139.29   43.06
  10 -22  -2  169.61   45.66
  10 -22  -2  107.51   51.22
 -10  22  -2   98.67   45.49
 -10  22  -2  119.70   45.76
 -10  22  -2  211.49   43.95
  10  24  -2  391.93  115.66
  10  24   2  650.56  105.66
 -10 -24  -2  381.00  103.52
 -10 -24  -2  430.54   99.03
 -10 -24   2  481.00  102.63
  10  24  -2  406.96  103.92
  10 -24  -2  364.97  102.25
  10 -24  -2  150.28  106.99
 -10  24  -2  261.47  102.10
 -10  24  -2  365.73  102.41
 -10  24  -2  527.27   98.23
  10  26   2  140.31   32.22
 -10 -26  -2   82.61   29.52
 -10 -26  -2  112.54   33.37
 -10 -26   2  144.55   30.03
  10  26  -2   89.20   29.72
  10  26  -2   82.60   28.63
  10 -26  -2   74.37   28.66
  10 -26  -2   26.11   33.10
 -10  26  -2   53.70   28.24
 -10  26  -2   78.48   28.62
 -10  26  -2  109.01   30.94
  10  28   2   75.27   27.34
 -10 -28  -2   55.52   24.14
 -10 -28  -2  117.23   31.50
 -10 -28   2  111.47   24.97
  10  28  -2   75.84   24.30
  10  28  -2   58.90   26.97
  10 -28  -2   59.36   23.15
  10 -28  -2   24.65   27.85
 -10  28  -2   40.79   23.05
 -10  28  -2   68.11   23.59
 -10  28  -2   69.05   26.95
 -10 -30  -2  263.47   66.22
  10  30   2  291.47   70.13
 -10 -30  -2  154.07   65.57
 -10 -30   2  330.60   66.46
  10  30  -2  322.03   66.73
  10  30  -2  163.06   62.14
  10 -30  -2  242.25   65.32
  10 -30  -2  107.22   69.38
 -10  30  -2  182.41   65.23
 -10  30  -2  257.07   63.09
 -10 -32  -2   97.45   23.14
  10  32   2   52.20   30.41
  10  32  -2  113.59   27.03
  10 -32  -2   92.49   25.32
  10 -32  -2   29.58   30.48
 -10  32  -2   50.06   25.72
 -10  32  -2   51.85   29.71
 -10 -34  -2  582.08  109.77
  10  34   2  317.69  103.28
  10  34  -2  555.83   99.30
  10 -34  -2  367.87   97.16
 -10  34  -2  229.71   97.17
 -10  34  -2  293.01   93.52
 -10 -36  -2   93.73   38.46
  10  36  -2  104.06   28.80
  10 -36  -2   80.58   27.34
 -10  36  -2   50.03   26.65
 -10 -38  -2  178.35   59.47
  10  38  -2  185.71   44.72
  10 -38  -2  171.15   43.64
 -10  38  -2   74.08   43.02
 -10 -40  -2  144.23   58.92
  10  40  -2  169.47   40.70
  10 -40  -2  136.12   39.64
 -10  40  -2   73.91   39.43
 -10 -42  -2  304.71   88.09
  10  42  -2  353.86   77.91
  10 -42  -2  309.87   76.55
 -10  42  -2  170.44   76.72
 -10 -44  -2   59.26   61.43
  10  44  -2   91.74   29.17
  10 -44  -2   78.24   28.03
 -10  44  -2   52.73   30.21
 -10 -46  -2   66.07   65.05
  10  46  -2   85.95   32.61
  10 -46  -2   92.43   33.39
 -10 -48  -2   60.38   30.25
 -10 -48  -2    0.48   64.31
  10  48  -2   94.34   28.89
  10 -48  -2   74.39   28.53
 -10  48  -2   59.65   32.88
 -10 -50  -2   34.94   21.98
 -10 -50  -2  -23.24   66.11
  10  50  -2   50.90   19.64
  10 -50  -2   19.08   20.34
 -10  50  -2   33.23   28.52
 -10 -52  -2    5.98   52.08
 -10 -52  -2   61.99   26.63
  10  52  -2   51.74   24.16
  10 -52  -2   61.57   24.99
 -10  52  -2   28.39   30.43
 -10 -54  -2   34.25   29.20
 -10 -54  -2  -24.17   71.26
  10  54  -2   53.53   26.45
  10 -54  -2   40.64   26.33
 -10 -56  -2   13.32   24.54
  10  56  -2   12.94   20.93
  10 -56  -2   15.44   22.06
  12   0   2    1.60    6.54
  12   0   2    5.62   12.69
 -12   0  -2    2.12    6.64
 -12   0  -2    1.71    9.40
  12   0  -2    0.58    6.92
 -12  -2  -2 2485.79  750.59
  12   2   2 2673.69  599.08
  12   2   2 2354.08  584.13
 -12  -2  -2 2196.00  600.07
 -12  -2   2 2293.74  600.05
 -12  -2   2 2812.16  584.16
  12   2  -2 2446.38  599.34
  12   2  -2 2039.17  583.54
  12  -2  -2 1938.89  582.90
  12  -2   2 3001.10  583.50
  12   4   2  143.86   32.81
  12   4  -2  121.16   35.29
  12   4   2  140.15   40.45
 -12  -4  -2  130.82   41.92
 -12  -4  -2  153.71   35.97
 -12  -4   2  136.31   41.22
 -12  -4   2  157.50   36.64
  12   4  -2  140.86   41.12
  12  -4  -2  114.26   34.76
 -12   4  -2  142.36   37.65
  12  -4   2  129.53   34.73
  12   6  -2  495.75  167.56
  12   6   2  603.16  143.90
  12   6   2  627.04  138.58
 -12  -6  -2  612.66  145.65
 -12  -6  -2  805.42  137.71
 -12  -6   2  576.50  144.92
 -12  -6   2  681.38  137.39
  12   6  -2  583.78  144.97
  12  -6  -2  482.22  144.30
  12  -6  -2  452.08  145.05
  12  -6  -2  474.67  135.96
  12  -6   2  585.98  135.99
  12   8   2   37.46   12.72
  12   8   2   31.05   20.42
 -12  -8  -2   17.11   13.87
 -12  -8  -2   18.55   12.71
 -12  -8   2   21.28   12.86
 -12  -8   2   20.35   15.75
  12   8  -2   36.03   13.52
  12   8  -2   13.77   13.46
  12  -8  -2   23.60   12.24
  12  -8  -2   19.67   13.90
 -12   8  -2   28.26   14.98
  12  -8   2   22.20   11.21
  12  10   2  223.70   56.52
 -12 -10  -2  204.91   58.02
 -12 -10  -2  203.00   51.59
 -12 -10   2  192.81   56.57
 -12 -10   2  241.94   53.12
  12  10  -2  220.86   57.95
  12  10  -2  181.01   51.85
  12 -10  -2  181.43   56.29
  12 -10  -2  171.13   58.80
  12 -10  -2  248.84   52.69
 -12  10  -2  245.95   52.51
  12 -10   2  263.94   51.37
  12  12   2  224.21   51.96
 -12 -12  -2  172.61   53.26
 -12 -12  -2  185.17   47.06
 -12 -12   2  183.16   51.63
 -12 -12   2  290.80   49.91
  12  12  -2  197.54   53.34
  12  12  -2  216.59   48.13
  12 -12  -2  146.02   51.27
  12 -12  -2  167.77   54.26
  12 -12  -2  151.27   48.26
 -12  12  -2  131.71   47.07
  12 -12   2  184.13   46.50
 -12 -14   2  137.84   26.15
  12  14   2  137.34   32.22
 -12 -14  -2   97.18   33.18
 -12 -14  -2  115.43   28.94
 -12 -14   2  103.06   31.53
  12  14  -2  100.23   33.10
  12  14  -2  104.21   29.47
  12 -14  -2   72.12   31.23
  12 -14  -2   92.82   34.40
  12 -14  -2  129.37   32.21
 -12  14  -2  105.32   29.60
  12  16  -2   58.53   16.77
  12  16   2   77.38   24.13
 -12 -16  -2   65.71   24.76
 -12 -16  -2   60.20   21.56
 -12 -16   2   68.09   23.22
 -12 -16   2   63.65   24.12
  12  16  -2   81.06   24.93
  12 -16  -2   58.88   22.97
  12 -16  -2   59.97   27.13
 -12  16  -2   72.48   23.00
  12  18   2  974.48  157.82
 -12 -18  -2  464.42  157.15
 -12 -18  -2  519.57  149.17
 -12 -18   2  576.59  156.16
  12  18  -2  686.57  158.41
  12  18  -2  662.20  150.06
  12 -18  -2  504.40  155.96
  12 -18  -2  435.14  159.48
  12 -18  -2  751.52  152.88
 -12  18  -2  696.37  149.99
 -12 -20  -2    5.12   12.61
  12  20   2    5.48    8.39
 -12 -20  -2    3.86    8.16
 -12 -20   2    5.42    6.50
  12  20  -2    3.19    7.99
  12  20  -2    0.70   16.13
  12 -20  -2    5.33    7.16
  12 -20  -2    1.04   11.49
  12 -20  -2   -0.37   25.94
 -12  20  -2    8.93   17.15
  12  22  -2 1080.01  264.32
  12 -22  -2  876.87  257.68
  12  22   2 1343.89  220.66
 -12 -22  -2  709.70  219.44
 -12 -22  -2  858.67  210.41
 -12 -22   2 1024.22  218.27
  12  22  -2 1123.31  220.39
  12 -22  -2  621.05  217.76
  12 -22  -2  699.96  221.40
 -12  22  -2  739.14  217.66
 -12  22  -2  707.65  218.17
 -12  22  -2  961.63  210.52
 -12 -24  -2   74.86   16.35
 -12 -24  -2   34.08   19.14
 -12 -24   2   62.20   19.89
  12  24  -2   64.58   19.63
  12  24  -2   77.76   24.71
  12 -24  -2   35.88   18.02
 -12  24  -2   41.43   17.70
 -12  24  -2   29.19   17.53
 -12  24  -2   40.21   23.98
  12  26  -2  621.15  217.94
  12  26   2  857.20  186.27
 -12 -26  -2  530.95  183.87
 -12 -26  -2 1008.79  178.43
 -12 -26   2 1018.34  183.81
  12  26  -2  885.90  185.10
  12 -26  -2  553.49  182.67
  12 -26  -2  490.45  185.96
 -12  26  -2  725.65  182.69
 -12  26  -2  650.19  182.84
 -12  26  -2  685.56  176.92
  12  28   2   88.74   32.18
 -12 -28  -2   87.53   32.78
 -12 -28   2  117.25   29.73
  12  28  -2   93.75   29.69
  12  28  -2   60.30   31.52
  12 -28  -2   57.82   28.02
 -12  28  -2   78.38   28.58
 -12  28  -2   67.82   28.04
  12  30   2  895.75  153.53
 -12 -30  -2  712.10  144.80
  12  30  -2  806.71  150.23
  12 -30  -2  545.69  148.03
  12 -30  -2  276.29  150.70
 -12  30  -2  544.17  147.95
 -12  30  -2  461.51  147.93
 -12  30  -2  601.47  143.19
  12  32   2   30.40   19.85
 -12 -32  -2   30.01   27.95
  12  32  -2   37.03   16.01
  12 -32  -2   26.23   14.37
 -12  32  -2   26.01   15.49
 -12  32  -2   22.43   15.06
 -12  32  -2   27.14   28.04
  12  34   2  102.60   55.78
 -12 -34  -2  247.88   55.35
  12  34  -2  283.38   52.62
  12 -34  -2  171.52   50.35
 -12  34  -2  172.81   50.84
 -12  34  -2  111.69   50.54
 -12 -36  -2   76.88   44.57
  12  36  -2   96.96   29.44
  12 -36  -2   72.12   28.06
 -12  36  -2   71.82   29.21
 -12 -38  -2  140.97   48.05
  12  38  -2   98.93   29.32
  12 -38  -2   80.19   28.12
 -12  38  -2   52.80   29.31
 -12 -40  -2   23.23   42.08
  12  40  -2    8.47   12.21
  12 -40  -2    9.80   12.23
 -12  40  -2    8.59   16.18
 -12 -42  -2  552.30  108.23
  12  42  -2  380.73  102.30
  12 -42  -2  357.49  101.01
 -12 -44  -2   20.17   50.98
  12  44  -2    7.60   11.42
  12 -44  -2    5.69   12.44
 -12  44  -2    2.83   15.47
 -12 -46  -2  329.10   78.49
  12  46  -2  219.01   57.97
  12 -46  -2  202.78   57.03
 -12  46  -2  140.64   58.81
 -12 -48  -2    0.18   56.34
  12  48  -2    3.91   11.82
  12 -48  -2    3.17   15.76
 -12  48  -2    2.98   20.94
 -12 -50  -2  136.15   47.20
 -12 -50  -2   13.34   68.27
  12  50  -2  307.27   47.89
  12 -50  -2   42.37   46.35
 -12  50  -2   93.74   46.37
 -12 -52  -2   -2.02   47.88
 -12 -52  -2   27.11   25.36
  12  52  -2   33.26   17.95
  12 -52  -2   -1.90   14.61
 -12 -54  -2   65.07   30.78
 -12 -54  -2    4.00   87.17
  12  54  -2   56.28   26.20
  12 -54  -2    6.37   24.74
  14   0   2  602.12  166.25
  14   0   2  600.98  143.64
 -14   0  -2  500.74  144.33
 -14   0  -2  555.52  136.03
  14   0  -2  542.98  135.42
  14   2   2  197.32   46.46
 -14  -2   2  165.63   47.37
  14   2  -2  139.35   46.58
  14   2   2  186.47   49.99
 -14  -2  -2  127.52   50.99
 -14  -2  -2  225.00   45.50
 -14  -2   2  143.16   50.94
  14   2  -2  215.39   51.08
  14  -2  -2  251.82   45.11
  14  -2   2  226.59   44.56
  14   4   2  263.99   62.62
 -14  -4  -2  220.99   64.87
  14   4   2  228.46   63.58
 -14  -4  -2  241.66   65.32
 -14  -4   2  225.88   64.39
 -14  -4   2  255.45   59.02
  14   4  -2  225.70   64.19
  14   4  -2  169.09   58.45
  14  -4  -2  227.60   57.68
 -14   4  -2  324.18   62.89
  14  -4   2  265.81   57.92
  14   6   2  207.23   49.94
  14   6   2  232.06   49.57
 -14  -6  -2  132.03   51.51
 -14  -6  -2  142.05   44.97
 -14  -6   2  153.54   50.53
 -14  -6   2  190.49   46.01
  14   6  -2  186.77   50.80
  14   6  -2  186.73   46.10
  14  -6  -2  184.46   44.84
 -14   6  -2  190.12   48.06
  14  -6   2  216.84   44.89
 -14  -8  -2  236.54   70.65
  14   8   2  283.62   67.60
  14   8   2  306.82   67.32
 -14  -8  -2  186.25   69.15
 -14  -8   2  217.30   67.94
 -14  -8   2  342.13   64.06
  14   8  -2  259.16   68.63
  14   8  -2  280.44   63.31
  14  -8  -2  253.71   68.81
  14  -8  -2  216.77   61.37
 -14   8  -2  308.33   64.21
  14  -8   2  310.49   62.26
  14  10  -2 1182.53  340.60
  14  10   2 1321.56  278.40
 -14 -10  -2  905.70  279.88
 -14 -10  -2  918.80  268.59
 -14 -10   2 1065.48  278.46
 -14 -10   2 1500.40  270.18
  14  10  -2 1211.92  279.73
  14 -10  -2  988.93  278.18
  14 -10  -2  770.95  268.15
 -14  10  -2 1224.78  269.20
  14 -10   2 1179.13  268.63
  14  12  -2  174.89   32.90
  14 -12  -2  152.28   31.26
  14  12   2  164.00   36.92
 -14 -12  -2   93.68   37.92
 -14 -12  -2  122.23   33.22
 -14 -12   2  109.67   36.48
 -14 -12   2  119.97   34.98
  14  12  -2  148.59   37.98
  14 -12  -2  117.15   36.40
  14 -12  -2   66.02   36.97
 -14  12  -2  121.01   33.80
  14 -12   2  190.61   34.51
  14  14   2 2053.45  384.09
 -14 -14  -2 1480.63  385.04
 -14 -14  -2 1751.02  372.75
 -14 -14   2 1605.03  383.45
 -14 -14   2 1894.65  373.70
  14  14  -2 1598.89  385.35
  14  14  -2 2025.31  373.45
  14 -14  -2 1273.51  383.09
  14 -14  -2 1029.60  384.84
  14 -14  -2 1523.50  372.92
  14 -14   2 1405.88  372.08
 -14 -16   2  164.27   30.09
  14  16  -2  122.21   29.43
  14 -16  -2  117.92   28.34
  14  16   2  148.46   35.00
 -14 -16  -2  104.19   35.80
 -14 -16  -2  123.04   31.96
 -14 -16   2  110.68   34.02
  14  16  -2  140.95   35.98
  14 -16  -2   98.18   34.10
  14 -16  -2   52.60   35.09
 -14  16  -2  139.06   34.23
 -14 -18   2  306.62   90.39
  14  18   2  449.07   84.96
 -14 -18  -2  234.30   84.68
 -14 -18  -2  346.94   78.80
 -14 -18   2  319.54   83.46
  14  18  -2  369.14   85.65
  14  18  -2  306.30   78.76
  14 -18  -2  278.87   83.39
  14 -18  -2  209.36   84.86
  14 -18  -2  432.90   82.40
 -14  18  -2  335.14   79.40
  14  20   2  275.08   47.54
 -14 -20  -2   96.94   46.37
 -14 -20  -2  152.40   41.03
 -14 -20   2  162.27   45.40
  14  20  -2  204.91   47.49
  14  20  -2  158.31   44.78
  14 -20  -2  120.44   45.15
  14 -20  -2   88.03   46.90
  14 -20  -2  200.71   47.44
 -14  20  -2  168.32   44.00
 -14 -22  -2   10.72    7.21
  14  22  -2   33.05   15.91
  14  22   2   34.39   12.67
 -14 -22  -2   10.62   12.84
 -14 -22   2   24.17   12.13
  14  22  -2   28.58   12.94
  14 -22  -2   14.60   11.18
  14 -22  -2   11.43   12.81
  14 -22  -2   24.50   26.20
 -14  22  -2   15.23   21.59
 -14 -24  -2  109.22   44.96
 -14 -24  -2  139.63   42.22
 -14 -24   2  232.79   45.76
  14  24  -2  216.80   46.64
  14  24  -2  163.70   44.70
  14 -24  -2   96.76   44.01
  14 -24  -2   81.74   45.68
  14 -24  -2  263.94   51.76
 -14  24  -2  209.89   47.73
  14  26   2  106.88   28.76
 -14 -26  -2   80.16   29.07
  14  26  -2  107.59   27.51
  14 -26  -2   34.52   26.79
  14 -26  -2  140.98   39.52
 -14  26  -2   75.54   25.53
 -14  26  -2   47.70   24.97
 -14  26  -2   79.26   31.26
 -14 -28  -2  269.66   42.83
  14  28   2  253.07   46.90
  14  28  -2  192.66   44.27
  14 -28  -2   62.68   43.45
  14 -28  -2  279.89   54.58
 -14  28  -2  129.49   42.40
 -14  28  -2   88.30   41.73
 -14  28  -2  120.55   44.19
  14  30   2  228.86   46.01
 -14 -30  -2  193.30   44.03
  14  30  -2  175.29   42.93
  14 -30  -2  100.79   40.56
  14 -30  -2  185.31   53.14
 -14  30  -2   85.69   40.41
 -14  30  -2   45.32   43.03
  14  32   2   57.99   28.90
 -14 -32  -2   64.75   37.25
  14  32  -2  116.49   26.27
  14 -32  -2   60.46   23.18
  14 -32  -2  159.94   57.11
 -14  32  -2   48.47   24.24
 -14  32  -2   33.12   23.72
  14  34   2  228.59  120.90
 -14 -34  -2  783.17  118.48
  14  34  -2  592.32  118.13
  14 -34  -2  383.45  115.59
  14 -34  -2  843.25  130.92
 -14  34  -2  433.35  116.25
 -14 -36  -2  126.83   34.81
  14  36   2   56.07   36.54
  14  36  -2  126.67   32.52
  14 -36  -2   86.94   31.23
  14 -36  -2  188.91   66.21
 -14  36  -2   64.26   31.19
 -14 -38  -2  574.72  119.25
  14  38  -2  558.91  119.68
  14 -38  -2  432.19  117.69
  14 -38  -2  854.26  136.29
 -14  38  -2  335.23  117.87
 -14 -40  -2   68.14   34.28
  14  40  -2   70.15   24.85
  14 -40  -2   62.29   24.65
  14 -40  -2   49.50   66.11
 -14  40  -2   33.95   25.55
 -14 -42  -2   80.02   50.01
  14  42  -2   93.39   31.98
  14 -42  -2   96.55   32.20
  14 -42  -2   77.37   71.49
 -14  42  -2   46.92   33.24
 -14 -44  -2   -2.05   42.54
  14  44  -2   21.42   15.38
  14 -44  -2   16.04   17.01
  14 -44  -2    6.36   68.16
 -14  44  -2    9.45   20.52
 -14 -46  -2   -5.47   43.33
  14  46  -2    3.62   12.47
  14 -46  -2   -1.20   14.79
  14 -46  -2    4.85   71.00
 -14  46  -2    4.28   17.72
 -14 -48  -2    0.49   45.19
  14  48  -2   20.13   15.51
  14 -48  -2    2.37   14.78
  14 -48  -2   41.79   73.75
 -14 -50  -2   16.28   19.02
 -14 -50  -2   -6.27   48.58
  14  50  -2   33.92   18.37
  14 -50  -2    2.88   14.11
  14 -50  -2    4.83   75.71
 -14 -52  -2   15.92   19.43
 -14 -52  -2    5.84   72.99
  14  52  -2   27.23   20.20
  14 -52  -2    1.76   20.10
  14 -52  -2   12.84   77.39
 -14 -54  -2   37.02   30.81
  16   0   2    1.85   13.72
  16   0   2   -0.53    6.09
 -16   0  -2    0.49    6.69
 -16   0  -2    1.88   11.13
  16   0  -2    4.35    8.98
  16   2   2  249.70   66.57
  16   2   2  361.15   65.50
 -16  -2  -2  185.04   67.84
 -16  -2  -2  352.75   62.35
 -16  -2   2  222.54   68.00
 -16  -2   2  291.61   62.31
  16   2  -2  255.71   67.23
  16   2  -2  368.55   63.97
  16  -2  -2  180.00   60.31
  16  -2   2  325.26   61.29
  16   4   2  133.20   35.22
  16   4   2  210.48   37.68
 -16  -4  -2   68.22   36.57
 -16  -4  -2  124.57   31.76
 -16  -4   2   78.39   36.04
 -16  -4   2  117.96   32.52
  16   4  -2  155.33   36.50
  16   4  -2  102.36   33.04
  16  -4  -2  142.06   31.59
 -16   4  -2  129.09   40.50
  16  -4   2  132.20   31.40
  16   6   2  901.22  171.61
 -16  -6  -2  524.66  173.27
 -16  -6   2  522.90  173.54
  16   6  -2  470.85  172.81
  16  -6  -2  449.10  172.76
  16   6   2  678.02  148.43
 -16  -6  -2  506.04  150.24
 -16  -6   2  511.37  149.29
  16   6  -2  587.88  148.87
 -16   6  -2  814.57  145.93
  16   8   2  733.62  183.44
 -16  -8  -2  557.35  187.93
  16   8   2  720.86  159.98
 -16  -8  -2  469.81  161.70
 -16  -8   2  570.40  160.44
 -16  -8   2  860.23  154.14
  16   8  -2  634.10  160.70
  16   8  -2  554.07  152.81
  16  -8  -2  664.03  152.65
 -16   8  -2  819.63  155.23
  16  -8   2  835.00  153.11
 -16 -10  -2   51.71    9.65
  16  10  -2   28.10    9.56
  16  10   2   29.72   13.58
 -16 -10   2   18.70   13.20
 -16 -10   2   44.65   18.69
  16  10  -2   29.76   13.92
  16 -10  -2   20.79   13.07
  16 -10  -2   32.22   13.26
  16 -10  -2   23.04   13.93
 -16  10  -2   31.51   21.33
  16 -10   2   25.92   14.89
 -16 -12   2  668.19  135.85
  16  12   2  618.49  118.20
 -16 -12  -2  314.44  119.27
 -16 -12  -2  392.64  111.21
 -16 -12   2  457.90  117.73
  16  12  -2  498.39  119.10
  16  12  -2  430.43  111.63
  16 -12  -2  369.52  117.55
  16 -12  -2  375.23  117.94
  16 -12  -2  367.14  110.84
 -16  12  -2  549.27  112.90
  16 -12   2  698.94  112.72
 -16 -14   2  328.87   53.34
  16  14   2  238.52   52.26
 -16 -14  -2  117.85   53.03
 -16 -14  -2  200.77   48.07
 -16 -14   2  169.10   51.72
  16  14  -2  209.06   53.25
  16  14  -2  166.25   48.66
  16 -14  -2  152.93   51.38
  16 -14  -2  180.63   52.09
  16 -14  -2  173.41   48.80
 -16  14  -2  161.66   48.84
  16 -14   2  197.48   47.70
 -16 -16  -2  693.70  191.54
  16  16   2  874.51  163.22
 -16 -16  -2  455.96  163.62
 -16 -16   2  579.84  162.02
 -16 -16   2  894.84  157.05
  16  16  -2  741.12  164.13
  16  16  -2  582.29  155.39
  16 -16  -2  499.92  161.73
  16 -16  -2  840.32  157.00
 -16  16  -2  521.62  155.60
  16  18   2  707.24  131.51
 -16 -18  -2  332.44  131.30
 -16 -18  -2  589.37  124.44
 -16 -18   2  462.17  130.21
 -16 -18   2  452.84  124.16
  16  18  -2  502.71  131.98
  16  18  -2  505.42  124.40
  16 -18  -2  488.91  125.20
 -16  18  -2  416.00  124.45
  16  20   2  195.58   38.04
 -16 -20  -2   75.83   37.35
 -16 -20  -2  132.76   34.37
 -16 -20   2  129.79   36.22
 -16 -20   2  182.72   35.09
  16  20  -2  139.98   37.88
  16  20  -2  123.83   36.12
  16 -20  -2   39.89   35.94
  16 -20  -2  116.50   38.45
 -16  20  -2  116.02   38.01
  16  22   2  592.97   87.58
 -16 -22  -2  407.41   80.89
 -16 -22   2  333.47   84.93
  16  22  -2  382.99   86.94
  16 -22  -2  194.92   84.52
  16 -22  -2  124.61   84.77
  16 -22  -2  406.75   84.02
 -16  22  -2  356.61   82.44
  16  24   2   24.59   11.72
 -16 -24  -2    9.99   11.59
  16  24  -2   12.86   10.52
  16 -24  -2    5.01   10.44
  16 -24  -2    5.29   26.16
 -16  24  -2    1.05   24.16
  16  26   2  347.86   54.07
 -16 -26  -2  221.96   48.22
  16  26  -2  291.73   52.92
  16 -26  -2   72.01   49.95
  16 -26  -2   57.82   50.17
  16 -26  -2  364.17   57.81
 -16  26  -2  112.24   50.73
 -16 -28  -2   85.62   29.68
  16 -28  -2  151.19   31.76
  16  28   2  128.27   36.99
  16  28  -2  148.15   34.92
  16 -28  -2   48.87   32.76
  16 -30  -2   38.22   32.41
  16  30   2   38.09   20.82
 -16 -30  -2   51.79   32.04
  16  30  -2   33.86   16.81
 -16  30  -2   20.62   14.86
  16  32   2  105.93   49.71
 -16 -32  -2  264.71   53.39
  16  32  -2  287.35   48.69
  16 -32  -2  168.30   47.04
  16 -32  -2  264.01   55.61
 -16  32  -2   95.62   46.67
 -16  32  -2   87.66   45.25
  16  34   2   13.61   20.16
 -16 -34  -2   43.13   34.84
  16  34  -2   33.94   16.27
  16 -34  -2   22.72   16.85
  16 -34  -2   40.84   49.32
 -16 -36  -2  571.47  116.14
  16 -36  -2  599.10  116.96
  16  36   2  210.69  107.67
  16  36  -2  438.73  103.92
 -16 -38  -2   87.09   41.33
  16  38  -2   61.23   23.65
  16 -38  -2   42.62   23.88
  16 -38  -2   30.34   55.20
 -16 -40  -2  186.02   48.97
  16  40  -2  171.46   33.04
  16 -40  -2   16.91   32.24
  16 -40  -2  249.22   67.46
 -16  40  -2   64.16   34.20
  16 -42  -2  121.21   51.13
 -16 -42  -2   58.33   43.39
  16  42  -2   70.46   20.36
  16 -42  -2    7.12   20.06
 -16  42  -2   21.82   23.21
  16 -44  -2  124.56   53.25
 -16 -44  -2   58.60   41.83
  16  44  -2   81.78   26.30
  16 -44  -2    0.70   21.96
 -16 -46  -2    0.29   34.10
  16 -46  -2  265.96   66.46
  16  46  -2  243.41   41.68
  16 -46  -2    0.62   37.04
 -16 -48  -2   -4.65   33.66
  16  48  -2    4.79   16.39
  16 -48  -2    3.38   14.57
  16 -48  -2   34.94   65.50
 -16 -50  -2   -8.21   52.23
 -16 -50  -2   16.27   24.88
  16 -50  -2    0.27   12.72
  16 -50  -2   -0.11   65.66
 -16 -52  -2    7.45   25.49
  18   0   2 1796.94  394.81
  18   0   2 1588.18  385.91
 -18   0  -2 1138.02  395.64
 -18   0  -2 2461.39  384.89
  18   0  -2 2063.45  383.70
  18   2   2  130.23   35.30
  18   2   2  198.57   42.11
 -18  -2  -2   81.49   36.65
 -18  -2  -2  216.31   33.97
 -18  -2   2   71.32   36.20
 -18  -2   2  167.44   34.10
  18   2  -2  132.56   35.95
  18   2  -2  152.96   39.38
  18  -2  -2   98.07   30.96
  18  -2   2  130.96   31.69
 -18  -4   2  545.02  150.86
  18   4  -2  694.42  152.68
  18  -4  -2  569.31  150.68
  18   4   2  593.86  130.58
  18   4   2  600.78  128.97
 -18  -4  -2  334.62  132.01
 -18  -4  -2  730.14  125.18
 -18  -4   2  355.44  131.59
  18   4  -2  556.57  131.31
 -18   4  -2  839.53  133.06
  18  -4   2  778.36  124.95
 -18  -6  -2   38.80    9.10
 -18  -6   2   54.84   12.51
  18   6  -2   62.19   25.03
  18  -6  -2   60.82   10.18
  18   6   2   55.54   18.60
  18   6   2   83.14   36.70
 -18  -6  -2   26.48   20.01
 -18  -6   2   28.71   18.87
  18   6  -2   60.56   19.58
 -18   6  -2   82.24   33.18
  18  -6   2   70.14   18.62
 -18  -8  -2  288.37  101.10
 -18  -8   2  396.97  102.83
  18   8   2  457.77   92.72
  18   8   2  674.29  101.17
 -18  -8  -2  200.08   94.04
 -18  -8   2  280.42   92.85
  18   8  -2  359.03   92.90
  18   8  -2  360.57   89.15
  18  -8  -2  414.65   87.16
 -18   8  -2  409.34   93.62
  18  -8   2  511.29   87.74
 -18 -10   2    8.40   11.99
  18  10   2   18.14    9.89
 -18 -10  -2    7.08   10.82
 -18 -10  -2    4.99   13.98
 -18 -10   2   10.85    9.29
  18  10  -2   10.28    9.82
  18  10  -2   11.10   22.28
  18 -10  -2    6.38    8.15
  18 -10  -2   20.16   13.86
 -18  10  -2    7.54   23.30
  18 -10   2   12.63   16.98
 -18 -12  -2  145.93   25.32
  18  12  -2  106.93   27.84
  18  12   2  114.93   29.95
 -18 -12  -2   56.49   31.44
 -18 -12   2   89.45   30.79
 -18 -12   2  145.41   31.20
  18  12  -2  111.93   30.91
  18 -12  -2   75.14   29.79
  18 -12  -2   72.20   29.81
  18 -12  -2  119.39   28.54
 -18  12  -2  107.06   34.22
  18 -12   2  143.45   33.42
  18  14   2   34.97   13.27
 -18 -14  -2   12.17   14.04
 -18 -14  -2   22.95   15.86
 -18 -14   2   22.02   13.32
 -18 -14   2   44.06   20.25
  18  14  -2   32.06   13.49
  18  14  -2    8.83   23.24
  18 -14  -2   17.37   13.31
  18 -14  -2   15.61   12.91
  18 -14  -2   15.14   15.55
 -18  14  -2   34.87   23.72
  18 -14   2   32.76   20.18
 -18 -16  -2  106.55   33.11
 -18 -16   2  102.02   36.19
 -18 -16   2  187.17   36.08
  18  16  -2  164.19   37.20
  18 -16  -2   72.66   35.28
  18 -16  -2  119.77   33.79
 -18  16  -2  104.40   37.08
  18 -16   2  202.13   37.65
 -18 -18  -2   82.60   16.48
 -18 -18   2   64.04   16.45
  18  18   2   90.35   23.86
  18  18  -2   75.67   23.77
  18 -18  -2   38.94   22.63
  18 -18  -2   31.06   22.66
  18 -18  -2  211.86   31.45
 -18  18  -2   29.19   29.07
 -18 -20   2  384.87   98.20
  18  20   2  573.99   91.75
 -18 -20  -2  376.05   84.27
  18  20  -2  375.11   91.10
  18 -20  -2  200.45   88.91
  18 -20  -2  247.51   89.47
  18 -20  -2  346.16   85.94
 -18  20  -2  179.36   85.86
  18  22   2   71.03   20.62
 -18 -22  -2   60.44   21.34
  18  22  -2   45.67   20.23
  18 -22  -2   26.07   21.35
  18 -22  -2   71.67   28.28
 -18  22  -2   13.77   30.33
  18 -24  -2  620.70  193.54
  18  24   2 1063.59  168.86
 -18 -24  -2  908.92  161.30
  18  24  -2  790.25  167.97
  18 -24  -2  233.83  164.97
  18  26   2  129.21   45.04
 -18 -26  -2  179.61   45.17
  18  26  -2  143.24   45.02
  18 -26  -2  133.78   50.83
 -18 -28  -2  556.86  181.80
  18  28   2  637.18  159.89
  18  28  -2  578.47  158.08
  18 -28  -2  605.57  153.91
  18  30   2   71.48   33.04
 -18 -30  -2  136.25   36.71
  18  30  -2  107.77   30.20
  18 -30  -2   52.80   29.83
  18 -30  -2  128.83   47.53
  18  32   2   80.60   39.39
 -18 -32  -2   95.38   40.05
  18  32  -2  120.22   36.44
  18 -32  -2   96.89   51.29
  18  34   2    7.22   20.20
 -18 -34  -2    9.66   30.26
  18  34  -2   33.29   16.21
  18 -34  -2   22.09   17.25
  18 -34  -2   43.32   45.37
 -18 -36  -2   14.01   24.91
  18 -36  -2    6.62   35.70
  18  36  -2   11.52   11.40
  18 -36  -2   -2.36   16.39
 -18 -38  -2    3.76   34.54
  18  38  -2   27.16   17.15
  18 -38  -2   -2.54   15.68
  18 -38  -2   39.12   49.40
 -18 -40  -2   58.87   40.29
  18  40  -2   78.71   24.34
  18 -40  -2    0.30   21.25
  18 -40  -2  115.90   54.63
  18 -42  -2   14.11   40.62
 -18 -42  -2    2.11   39.56
  18  42  -2   16.37   16.61
  18 -42  -2   -0.16   19.75
 -18 -44  -2   -4.36   28.02
  18  44  -2  164.04   33.51
  18 -44  -2   -0.76   29.37
  18 -44  -2  167.02   62.54
 -18 -46  -2   -3.51   39.48
  18  46  -2   15.73   18.09
  18 -46  -2    1.05   18.06
  18 -46  -2   22.88   55.63
 -18 -48  -2   -9.38   64.67
  18  48  -2  101.84   37.32
  18 -48  -2  105.39   65.40
 -18 -50  -2   16.98   27.79
 -20   0  -2    1.83   12.68
  20   0   2    0.40    6.51
  20   0  -2    2.97   11.31
 -20  -2  -2  131.46   35.43
  20   2   2  121.82   40.18
 -20  -2  -2  235.53   43.66
 -20  -2   2   72.56   42.23
 -20  -2   2  129.30   37.65
  20   2  -2  116.89   40.81
  20  -2  -2   91.12   34.60
  20  -2   2  149.78   37.18
  20   4   2  470.22  114.32
 -20  -4  -2  277.11  116.19
 -20  -4  -2  731.18  110.16
 -20  -4   2  422.09  115.89
 -20  -4   2  448.58  108.48
  20   4  -2  505.98  114.96
  20  -4  -2  324.67  107.21
  20  -4   2  460.07  108.60
 -20  -6  -2  146.05   50.25
  20   6   2  210.99   52.68
 -20  -6   2  119.44   53.72
 -20  -6   2  187.39   49.04
  20   6  -2  198.53   53.23
  20  -6  -2  228.20   49.16
 -20   6  -2  128.80   59.50
  20  -6   2  293.53   50.88
  20   8   2  442.53  111.06
 -20  -8  -2  289.91  103.93
 -20  -8   2  360.80  104.95
  20   8  -2  427.32  111.79
  20  -8  -2  357.93  104.52
 -20   8  -2  331.53  110.03
  20  -8   2  459.89  105.76
 -20 -10  -2  115.09   36.72
 -20 -10   2  113.59   37.90
  20  10   2  169.18   42.29
  20  10  -2  118.61   43.17
  20 -10  -2  120.08   38.12
 -20  10  -2  101.90   47.07
  20 -10   2  107.55   39.88
 -20 -12   2  627.04   98.20
 -20 -12  -2  604.39   84.75
  20  12  -2  419.95   87.82
  20 -12  -2  228.84   86.46
  20 -12  -2  230.14   87.15
  20 -12  -2  359.09   82.04
 -20  12  -2  405.84   87.57
  20 -12   2  470.76   84.18
 -20 -14   2   16.16   14.50
  20  14   2   12.18    9.98
 -20 -14  -2   24.91   20.80
  20  14  -2    7.28    9.73
  20 -14  -2    1.52   10.56
  20 -14  -2   18.06   15.89
 -20  14  -2   13.58   28.09
  20 -14   2   21.00   21.26
  20 -16  -2  374.06  119.62
  20  16   2  627.27  108.97
 -20 -16  -2  330.62  101.61
 -20 -16   2  373.35  101.98
  20  16  -2  407.50  108.36
  20 -16  -2  211.07  107.16
  20 -16   2  394.75  102.60
  20  18   2   98.93   23.29
 -20 -18  -2   82.81   25.91
 -20 -18   2   59.38   26.02
  20  18  -2   53.90   21.24
  20 -18  -2   28.75   20.96
  20 -18  -2   23.92   21.52
  20 -18  -2   58.18   22.20
 -20 -20   2  270.04   45.97
 -20 -20  -2  340.36   47.85
  20  20  -2  255.12   47.51
  20 -20  -2  102.89   45.53
  20 -20  -2   81.47   45.71
  20 -20  -2  180.13   43.69
 -20 -22  -2   47.69   25.01
  20  22  -2   37.42   17.93
  20 -22  -2   15.95   16.90
  20 -22  -2   34.62   30.10
  20 -24  -2   30.72   25.07
  20  24   2   60.09   24.13
 -20 -24  -2   49.90   28.99
  20  24  -2   56.00   24.00
  20  26   2  255.36   55.11
 -20 -26  -2  231.62   53.15
  20  26  -2  228.55   53.58
  20 -26  -2   72.79   51.14
  20 -26  -2  177.82   56.63
  20  28   2  407.41   90.11
 -20 -28  -2  470.08   85.25
  20  28  -2  416.63   87.97
  20 -28  -2  139.76   85.09
  20 -28  -2  566.34   90.36
  20  30   2   32.12   24.06
 -20 -30  -2   67.64   31.38
  20  30  -2   54.67   22.57
  20 -30  -2   23.49   20.21
  20 -30  -2   70.08   40.82
  20  32   2  153.97   73.57
 -20 -32  -2  272.62   68.84
  20  32  -2  291.95   72.73
  20 -32  -2  293.13   75.61
  20  34   2   45.51   32.00
 -20 -34  -2   39.31   34.75
  20  34  -2   83.79   32.24
  20 -34  -2   78.26   46.05
 -20 -36  -2  359.54   60.74
  20  36  -2  381.43   59.45
  20 -36  -2    2.60   53.84
  20 -36  -2  299.12   68.04
 -20 -38  -2    3.84   23.15
  20  38  -2   12.86   17.57
  20 -38  -2    1.91   16.18
  20 -38  -2    1.09   45.92
 -20 -40  -2  105.25   38.84
  20  40  -2   89.82   28.00
  20 -40  -2    2.92   24.30
  20 -40  -2   99.76   52.12
 -20 -42  -2    8.38   24.27
  20  42  -2   20.43   20.51
  20 -42  -2    6.73   18.85
  20 -42  -2   25.59   49.54
 -20 -44  -2   -1.85   34.10
  20  44  -2   51.51   27.06
  20 -44  -2   -5.04   20.89
  20 -44  -2   52.90   59.11
 -20 -46  -2    2.97   53.05
  20 -46  -2   -8.75   81.16
  22   0   2  421.50  113.72
 -22   0  -2  479.45  108.76
  22   0  -2  478.89  110.16
  22   2   2   98.86   33.22
 -22  -2  -2  142.76   34.71
 -22  -2   2  133.72   33.92
  22   2  -2   98.31   33.35
  22  -2  -2  127.28   37.93
  22  -2   2   97.03   33.09
  22   4   2  285.56   77.38
 -22  -4  -2  383.44   74.86
 -22  -4   2  308.13   73.42
  22   4  -2  265.02   77.63
  22  -4  -2  296.77   75.63
  22  -4   2  275.62   73.02
 -22  -6  -2   65.43   24.88
 -22  -6   2   61.64   24.99
  22  -6  -2   89.27   29.37
  22   6   2   96.27   30.93
  22   6  -2   93.99   31.03
  22  -6   2  113.17   31.65
 -22  -8   2   55.28   15.71
  22  -8  -2   56.01   18.43
  22   8   2   53.73   21.04
 -22  -8  -2   66.12   25.33
  22   8  -2   42.14   20.55
  22  -8   2   50.43   24.76
  22  10   2  518.55  131.73
 -22 -10  -2  509.18  125.80
 -22 -10   2  585.55  125.73
  22  10  -2  473.01  132.08
  22 -10  -2  517.99  125.34
  22 -10   2  512.90  125.82
  22  12   2   11.94   10.41
 -22 -12  -2   11.83   21.22
 -22 -12   2   12.54   19.06
  22  12  -2   14.49   13.28
  22 -12  -2   11.31   16.18
  22 -12   2    9.47   22.17
 -22 -14   2  342.73   75.52
  22  14   2  391.05   72.78
 -22 -14  -2  323.78   67.20
  22  14  -2  284.06   72.21
  22 -14  -2   88.80   70.42
  22 -14  -2  203.74   65.75
  22 -14   2  328.68   69.41
  22  16   2   91.61   23.40
 -22 -16  -2   83.95   27.24
 -22 -16   2   77.08   25.97
  22  16  -2   63.13   21.28
  22 -16  -2   24.77   21.72
  22 -16  -2   17.37   21.87
  22 -16  -2   59.78   28.33
  22 -16   2   37.70   28.04
 -22 -18   2  158.63   52.89
  22  18   2  309.86   57.08
 -22 -18  -2  190.01   52.87
  22  18  -2  188.63   55.05
  22 -18  -2   82.55   54.60
  22 -18  -2  237.17   55.86
  22  20   2  534.98  129.63
 -22 -20  -2  326.63  121.00
 -22 -20   2  467.19  122.19
  22  20  -2  460.41  128.75
  22 -20  -2  518.73  123.78
 -22 -22  -2   74.19   20.76
  22  22   2   80.26   23.54
  22  22  -2   61.83   23.92
  22 -22  -2   20.28   23.44
  22 -22  -2   44.33   31.85
  22 -24  -2  197.65   62.98
  22  24   2  286.45   64.68
 -22 -24  -2  266.92   60.37
  22  24  -2  288.88   63.88
  22 -24  -2   98.47   62.05
  22  26   2   42.65   21.20
 -22 -26  -2   35.88   24.98
  22  26  -2   38.19   19.76
  22 -26  -2    9.96   20.21
  22 -26  -2   40.49   31.59
 -22 -28  -2   79.77   26.39
  22  28   2  135.74   33.83
  22  28  -2  120.12   31.44
  22 -28  -2    0.69   29.93
  22 -28  -2   78.43   38.46
 -22 -30  -2   58.05   24.51
  22 -30  -2   51.15   30.05
  22  30   2   16.96   22.83
  22  30  -2   60.33   23.89
  22 -30  -2    1.41   21.48
 -22 -32  -2   -0.91   23.81
  22 -32  -2    0.92   34.09
  22  32   2   -0.56   16.50
  22  32  -2    6.46   19.11
  22 -32  -2    4.20   18.76
 -22 -34  -2  115.36   30.38
  22  34   2   61.44   33.87
  22  34  -2  137.57   34.27
  22 -34  -2    5.02   28.78
  22 -34  -2  147.88   51.98
 -22 -36  -2   38.10   33.60
  22  36  -2   48.79   25.44
  22 -36  -2    6.20   20.95
  22 -36  -2   51.52   47.86
 -22 -38  -2   81.13   44.35
  22  38  -2  105.10   40.42
  22 -38  -2  105.31   45.84
 -22 -40  -2    5.07   35.41
  22  40  -2   39.21   25.78
  22 -40  -2   48.14   52.35
  22 -42  -2   78.05   59.37
 -22 -42  -2   11.48   50.76
  24   0   2    0.68    8.93
 -24   0  -2    7.33   20.12
  24   0  -2   -2.61   20.69
  24   2   2  462.74  123.05
 -24  -2  -2  548.26  117.85
 -24  -2   2  459.69  117.04
  24   2  -2  461.26  123.21
  24  -2  -2  585.66  120.04
  24  -2   2  371.53  116.67
  24   4   2   32.70   17.38
 -24  -4  -2   30.03   22.99
 -24  -4   2   23.20   21.97
  24   4  -2   30.71   16.79
  24  -4  -2   54.27   30.69
  24  -4   2   40.01   23.20
 -24  -6  -2  474.59  109.99
 -24  -6   2  440.92  109.64
  24   6  -2  349.65   98.28
  24  -6  -2  321.11   95.85
  24  -6   2  356.19   93.31
  24   8   2    7.20    8.03
 -24  -8  -2    5.91   21.22
 -24  -8   2    7.03   18.71
  24   8  -2   -1.68   14.10
  24  -8  -2   14.93   31.56
  24  -8   2    5.00   22.23
 -24 -10   2   37.60   14.86
  24  10   2   31.11   16.72
 -24 -10  -2   39.12   24.04
  24  10  -2   36.47   18.75
  24 -10  -2   39.38   21.55
  24 -10   2   37.53   25.57
  24 -12   2   67.42   25.01
 -24 -12  -2   69.69   31.09
 -24 -12   2   56.24   28.70
  24  12  -2   84.66   29.95
  24 -12  -2   82.71   34.89
 -24 -14  -2   41.16   18.62
  24 -14  -2   37.94   21.94
  24  14   2   65.57   24.60
 -24 -14   2   52.71   25.65
  24  14  -2   49.06   24.40
  24 -14   2   58.57   29.82
 -24 -16  -2    2.58   15.51
  24  16   2   18.14   16.04
 -24 -16   2    4.65   21.86
  24  16  -2   14.61   15.98
  24 -16  -2   26.88   28.05
  24 -16   2   15.86   39.87
  24  18   2  339.21   69.06
 -24 -18  -2  277.82   64.82
 -24 -18   2  217.32   61.88
  24  18  -2  321.75   68.99
  24 -18  -2   61.85   67.47
  24 -18  -2  280.36   66.98
  24 -18   2  298.92   68.61
 -24 -20  -2  101.35   31.75
 -24 -20   2   72.10   30.67
  24  20  -2   62.66   27.27
  24 -20  -2   73.96   42.75
 -24 -22   2  308.12   58.15
 -24 -22  -2  312.73   56.99
  24  22  -2  267.49   57.80
  24 -22  -2   79.99   57.90
  24 -22  -2  273.16   65.93
 -24 -24  -2   24.72   17.48
  24  24   2   38.69   20.21
  24  24  -2   25.97   17.76
  24 -24  -2    5.10   22.68
  24 -24  -2   30.23   42.94
  24 -26  -2  229.75   48.26
  24  26   2  158.74   43.30
 -24 -26  -2  142.39   40.37
  24  26  -2  184.05   40.54
  24 -26  -2    4.98   39.67
  24  28   2    6.82   22.39
 -24 -28  -2   10.69   25.35
  24  28  -2   19.38   16.64
  24 -28  -2    0.03   20.44
  24 -28  -2   19.12   44.84
  24  30   2   60.46   31.46
 -24 -30  -2  141.33   33.90
  24  30  -2  114.03   31.75
  24 -30  -2   -2.20   29.55
  24 -30  -2  157.34   51.72
  24  32   2    2.19   19.29
 -24 -32  -2   32.41   27.44
  24  32  -2   16.78   21.03
  24 -32  -2    2.35   21.18
  24 -32  -2   15.16   47.92
 -24 -34  -2   62.10   32.68
  24  34  -2   41.65   28.93
  24 -34  -2   53.88   51.69
 -24 -36  -2   36.53   24.40
  24 -36  -2   24.42   41.66
 -24 -38  -2   28.21   56.46
  24 -38  -2   12.38   57.56
 -24 -40  -2   -8.99   49.02
  26   0   2  372.11   98.93
 -26   0  -2  294.85   92.52
  26   0  -2  365.07   96.02
  26   2   2   73.74   28.19
 -26  -2  -2   53.04   28.09
 -26  -2   2   78.72   28.60
  26   2  -2   62.29   29.46
  26  -2  -2   54.97   35.64
  26  -2   2   52.24   35.29
 -26  -4   2   36.43   16.30
 -26  -4  -2   43.00   24.23
  26   4  -2   28.53   19.28
  26  -4  -2   33.05   35.13
  26  -4   2   47.14   32.46
  26   6   2   76.29   28.21
 -26  -6  -2   82.98   30.98
 -26  -6   2   84.43   29.18
  26   6  -2   73.11   29.42
  26  -6  -2   80.81   39.24
  26  -6   2   81.97   33.79
 -26  -8  -2   40.62   17.65
  26   8   2   37.61   18.46
 -26  -8   2   20.86   21.84
  26   8  -2   36.19   20.30
  26  -8  -2   26.23   35.31
  26  -8   2   35.93   28.95
 -26 -10   2  236.61   82.91
 -26 -10  -2  357.20   75.93
  26  10  -2  284.01   79.65
  26 -10  -2  287.12   79.59
  26 -10   2  247.94   76.58
  26  12   2    7.92   15.83
 -26 -12  -2    6.76   22.07
 -26 -12   2    4.07   20.32
  26  12  -2    3.65   16.09
  26 -12  -2    8.24   32.22
  26 -12   2    1.76   28.32
  26 -14  -2  346.14  106.77
  26  14   2  439.36   99.64
 -26 -14  -2  306.47   91.58
 -26 -14   2  325.75   89.69
  26  14  -2  294.47   97.17
  26 -14   2  361.94   98.82
 -26 -16  -2   57.80   22.25
  26  16   2   77.95   27.75
 -26 -16   2   88.75   30.36
  26  16  -2   55.79   29.54
  26 -16  -2   74.39   36.07
  26 -16   2   59.71   47.03
  26 -18  -2   56.85   26.50
 -26 -18  -2   38.41   29.31
 -26 -18   2   62.10   29.74
  26  18  -2   65.53   29.36
 -26 -20  -2    2.95   19.29
 -26 -20   2   -0.68   18.98
  26  20   2    1.11   11.63
  26  20  -2    0.14   15.18
  26 -20  -2    5.15   30.66
  26  22   2    9.76   16.36
 -26 -22  -2   10.95   24.76
  26  22  -2    5.17   16.88
  26 -22  -2   11.06   31.18
  26 -24  -2   92.34   31.27
  26  24   2   71.24   34.31
 -26 -24  -2   67.76   33.43
  26  24  -2   83.18   32.83
 -26 -26  -2   98.15   24.65
  26  26   2   35.45   27.13
  26  26  -2   43.09   26.09
  26 -26  -2   54.20   46.10
 -26 -28  -2    7.97   20.37
  26  28   2    8.25   21.06
  26  28  -2    9.39   16.79
  26 -28  -2    5.58   46.40
 -26 -30  -2  108.80   26.91
  26  30   2   40.09   39.44
  26  30  -2   68.12   30.53
  26 -30  -2  128.70   54.17
 -26 -32  -2    3.16   33.57
  26 -32  -2    5.13   48.70
 -26 -34  -2  151.26   64.02
  26 -34  -2  202.09   73.45
 -26 -36  -2   27.41   45.29
 -28   0  -2   -0.74   21.54
  28   0  -2   13.14   32.58
  28  -2  -2   96.46   39.77
  28   2   2  102.74   38.91
 -28  -2  -2  143.87   39.19
 -28  -2   2  122.30   38.22
  28   2  -2  127.54   41.48
  28  -2   2  153.66   46.66
  28   4   2   83.97   31.41
 -28  -4  -2   95.70   32.80
 -28  -4   2   86.77   31.84
  28   4  -2   89.87   33.81
  28  -4  -2   75.62   40.78
  28  -4   2   67.32   38.51
  28   6   2   72.78   29.85
 -28  -6  -2   87.55   30.51
 -28  -6   2   82.71   28.62
  28   6  -2   68.51   29.71
  28  -6  -2   54.92   41.13
  28  -6   2   47.78   35.06
 -28  -8   2   34.48   16.38
  28   8   2   50.14   25.42
 -28  -8  -2   49.26   26.92
  28   8  -2   48.78   24.22
  28  -8  -2   62.99   39.34
  28  -8   2   22.42   31.83
  28  10   2   11.14   18.05
 -28 -10  -2   25.18   24.49
 -28 -10   2    7.53   20.89
  28  10  -2    7.70   16.62
  28 -10  -2   14.58   36.70
  28 -10   2    8.78   30.44
 -28 -12  -2   79.76   23.05
  28 -12  -2   45.05   31.90
  28  12   2   74.14   29.70
 -28 -12   2   80.80   28.04
  28  12  -2   48.66   27.25
  28 -12   2   47.78   41.60
 -28 -14  -2   15.13   24.22
 -28 -14   2   24.19   22.38
  28 -14  -2   -3.75   38.84
  28 -14   2    9.21   45.09
 -28 -16   2  110.99   27.37
 -28 -16  -2   68.17   32.38
  28  16  -2   75.92   32.65
  28 -16  -2   85.81   39.29
  28 -16   2   47.50   51.13
  28 -18  -2   96.17   32.19
  28  18   2   89.36   32.78
 -28 -18  -2   81.59   33.54
 -28 -18   2   66.61   32.61
  28  18  -2   69.63   31.50
 -28 -20  -2   46.86   20.50
  28  20   2   59.99   26.67
 -28 -20   2   62.52   29.16
  28  20  -2   31.97   24.32
  28 -20  -2   53.52   36.72
  28  22   2   84.41   41.20
 -28 -22  -2   91.59   38.36
  28  22  -2  107.54   40.48
  28 -22  -2  172.26   46.34
  28  24   2    5.65   20.30
 -28 -24  -2    9.64   26.22
  28  24  -2   15.97   19.54
  28 -24  -2    8.23   33.89
  28 -26  -2   32.74   28.57
  28  26   2    8.76   23.98
 -28 -26  -2   31.91   42.81
  28  28   2    6.98   28.95
 -28 -28  -2    8.14   42.88
  28 -28  -2    0.44   34.66
 -28 -30  -2   28.61   44.09
  30   0   2  236.56   72.64
 -30   0  -2  274.54   68.21
  30   0  -2  330.87   75.43
  30   2   2   17.42   16.62
 -30  -2  -2   25.55   23.90
 -30  -2   2   37.11   23.86
  30  -2  -2   16.35   36.33
  30  -2   2   27.25   26.78
  30   4   2  179.97   55.79
 -30  -4  -2  174.93   50.74
 -30  -4   2  185.22   50.10
  30  -4  -2  152.99   57.29
  30  -4   2  135.17   54.94
  30   6   2   14.00   20.16
 -30  -6  -2   23.42   24.15
 -30  -6   2   18.90   21.95
  30   6  -2   12.77   21.06
  30  -6  -2    3.56   35.53
  30  -6   2    7.41   31.48
 -30  -8  -2   42.50   18.62
  30   8   2   34.64   24.09
 -30  -8   2   25.11   23.12
  30   8  -2   25.76   23.72
  30  -8  -2   18.65   40.13
  30  -8   2   13.26   33.19
  30  10   2   38.50   24.90
 -30 -10  -2   53.03   27.94
 -30 -10   2   47.61   25.22
  30  10  -2   39.10   26.38
  30 -10  -2   43.35   41.03
  30 -10   2   51.17   35.85
 -30 -12  -2   -2.53   24.25
 -30 -12   2    5.54   21.98
  30  12  -2   -6.12   17.04
  30 -12  -2   -3.93   39.54
  30 -12   2    0.72   46.83
 -30 -14  -2   41.98   21.17
 -30 -14   2   29.85   19.04
  30  14   2   56.64   26.19
  30  14  -2   51.38   30.03
  30 -14  -2   35.75   43.60
  30 -14   2   44.07   50.81
 -30 -16   2   61.12   21.49
  30  16   2   35.06   26.66
 -30 -16  -2   53.80   28.75
  30 -16  -2   25.10   42.81
 -30 -18   2    1.52   19.48
  30 -18  -2    6.61   34.09
  30  18   2   -1.09   17.92
 -30 -18  -2    4.35   24.46
 -30 -20  -2   54.59   22.93
 -30 -20   2   61.67   30.32
  30 -20  -2   41.23   42.99
 -30 -22  -2    0.38   25.65
 -30 -24  -2   32.41   29.33
 -32   0  -2    0.05   33.57
 -32  -2  -2   10.82   35.19
 -32  -2   2    7.75   31.24
 -32  -4  -2   21.79   35.88
 -32  -4   2   30.60   32.49
 -32  -6  -2   27.46   28.60
 -32  -6   2   10.32   32.43
 -32  -8   2   54.54   27.14
 -32  -8  -2   56.75   39.55
 -32 -10  -2    4.97   28.14
 -32 -10   2   24.22   25.40
 -32 -12   2  169.28   51.13
 -32 -12  -2  149.84   57.22
 -32 -14  -2   -0.21   30.46
 -32 -14   2   11.11   24.64
 -32 -16   2    7.75   25.05
   1   1   3  922.43  239.29
  -1  -1  -3  997.72  239.76
  -1  -1   3  881.13  239.31
   1   1  -3 1074.55  239.88
   1  -1  -3  984.45  239.79
  -1   1   3  845.18  238.90
  -1   1  -3  864.91  239.20
   1  -1   3 1046.14  239.35
   1   3   3  194.77   54.80
  -1  -3  -3  194.54   54.95
  -1  -3   3  181.16   54.22
   1   3  -3  199.34   55.31
   1   3  -3  205.66   47.64
   1  -3  -3  189.60   55.27
   1  -3  -3  176.88   47.02
  -1   3   3  198.81   53.96
  -1   3  -3  198.95   54.69
   1   5   3  868.24  216.68
  -1  -5  -3  866.96  217.57
  -1  -5   3  864.82  216.26
   1   5  -3  897.85  217.91
   1   5  -3 1229.37  207.32
   1  -5  -3  797.04  217.87
   1  -5  -3  861.66  206.68
  -1   5  -3  854.75  217.26
   1  -5   3  806.20  216.52
   1   7   3   75.36   26.93
  -1  -7   3   87.95   26.70
   1   7  -3   83.17   28.24
   1  -7  -3   83.03   28.16
   1  -7  -3   77.41   22.62
  -1   7   3   79.80   26.45
  -1   7  -3   88.90   28.32
   1  -7   3   87.92   27.02
   1   9   3  592.36  152.81
  -1  -9  -3  602.07  154.59
  -1  -9   3  603.10  152.46
   1   9  -3  638.78  154.56
   1   9  -3  571.64  145.06
   1  -9  -3  575.42  154.46
  -1   9   3  566.68  152.32
  -1   9  -3  601.75  154.36
   1  -9   3  609.33  152.78
   1  11   3   86.11   25.76
  -1 -11  -3   61.73   27.30
  -1 -11   3   70.46   25.18
   1  11  -3   90.45   27.42
   1  11  -3  101.42   24.25
   1 -11  -3   84.30   27.07
   1 -11  -3   88.49   22.71
  -1  11   3   73.46   25.40
  -1  11  -3   68.48   27.13
   1 -11   3   86.68   25.72
   1  13   3  171.99   48.36
  -1 -13  -3  149.10   50.08
  -1 -13  -3  208.16   41.75
  -1 -13   3  136.66   47.65
   1  13  -3  178.78   49.90
   1  13  -3  267.05   45.29
   1 -13  -3  182.48   49.60
   1 -13  -3  140.08   43.47
  -1  13   3  185.15   47.83
  -1  13  -3  138.66   49.68
   1 -13   3  193.54   48.44
   1  15   3  230.59   62.25
  -1 -15  -3  205.26   63.54
  -1 -15  -3  220.75   54.96
  -1 -15   3  248.88   61.57
   1  15  -3  216.50   63.26
   1  15  -3  295.09   58.12
   1 -15  -3  189.64   62.97
   1 -15  -3  190.06   56.93
  -1  15   3  220.55   61.52
  -1  15  -3  191.65   63.48
   1 -15   3  269.93   62.49
   1  17   3  450.59  100.49
  -1 -17  -3  346.11  101.23
  -1 -17  -3  389.35   92.30
  -1 -17   3  376.16   99.27
   1  17  -3  333.00  100.79
   1  17  -3  292.89   93.34
   1 -17  -3  374.49  100.76
   1 -17  -3  469.21   94.50
  -1  17   3  292.98   99.26
  -1  17  -3  330.87  100.99
  -1  17  -3  231.61   91.32
  -1  17  -3  261.59   91.32
   1 -17   3  568.29  101.10
   1  19   3  505.20  119.09
  -1 -19  -3  416.97  119.20
  -1 -19  -3  296.75  109.93
  -1 -19   3  481.18  117.60
   1  19  -3  452.85  118.91
   1  19  -3  288.09  110.86
   1 -19  -3  425.45  118.80
   1 -19  -3  495.99  112.24
  -1  19   3  484.15  117.78
  -1  19  -3  417.80  119.04
  -1  19  -3  400.70  109.92
   1  21   3  360.05   80.65
  -1 -21  -3  246.11   79.80
  -1 -21  -3  286.71   73.42
  -1 -21   3  309.56   78.55
   1  21  -3  256.66   79.51
   1  21  -3  257.86   73.77
   1 -21  -3  272.38   80.01
   1 -21  -3  372.50   75.13
  -1  21   3  284.69   78.68
  -1  21  -3  238.81   79.69
  -1  21  -3  219.21   72.65
  -1  21  -3  204.25   72.01
   1 -21   3  402.56   81.52
   1  23   3  557.57   92.27
  -1 -23  -3  265.85   89.83
  -1 -23  -3  261.48   83.26
  -1 -23   3  310.03   88.88
   1  23  -3  338.58   89.84
   1  23  -3  398.14   83.81
   1 -23  -3  342.07   90.09
   1 -23  -3  380.50   84.98
  -1  23   3  337.97   89.12
  -1  23  -3  251.32   89.64
  -1  23  -3  342.84   84.46
  -1  23  -3  254.12   82.27
   1 -23   3  309.44   91.92
   1  25   3  692.71  169.08
  -1 -25  -3  469.84  166.42
  -1 -25  -3  738.84  160.49
  -1 -25   3  739.64  166.31
   1  25  -3  739.42  167.20
   1  25  -3  687.33  159.36
   1 -25  -3  679.41  166.99
   1 -25  -3  639.61  159.46
  -1  25   3  742.14  166.51
  -1  25  -3  489.16  166.31
  -1  25  -3  466.61  158.20
   1 -25   3  632.83  169.94
   1 -27  -3  252.29   72.26
   1  27   3  316.66   73.78
  -1 -27  -3  174.93   69.57
  -1 -27   3  281.21   70.02
   1  27  -3  319.76   70.43
   1  27  -3  214.57   65.41
   1 -27  -3  291.31   70.08
  -1  27   3  277.42   70.28
  -1  27  -3  181.26   69.44
  -1  27  -3  209.87   65.24
   1 -27   3  164.76   73.65
   1  29   3  330.90  121.73
  -1 -29  -3  628.30  116.88
   1  29  -3  599.11  118.45
   1  29  -3  348.96  111.24
   1 -29  -3  565.91  118.12
   1 -29  -3  294.52  111.29
  -1  29  -3  369.09  118.03
  -1  29  -3  397.70  111.76
   1 -29   3  229.16  122.44
   1  31   3   11.02   17.77
  -1 -31  -3    5.20   36.08
   1  31  -3    6.24    9.27
   1 -31  -3    6.28   10.27
  -1  31  -3   11.06   30.47
   1  33  -3  314.22   85.09
   1 -33  -3  323.27   84.98
  -1  33  -3  156.32   80.89
   1  35  -3   26.00   15.23
   1 -35  -3   30.16   15.22
  -1 -37  -3   78.43   77.58
   1  37  -3  238.98   64.02
   1 -37  -3  211.75   63.75
  -1 -39  -3    6.45   60.12
   1  39  -3   40.41   19.01
   1 -39  -3   41.05   18.94
  -1 -41  -3   54.07   73.32
   1  41  -3  130.90   40.32
   1 -41  -3  144.29   40.43
  -1  41  -3   95.95   42.84
  -1 -43  -3   18.40   70.90
   1  43  -3   54.95   23.06
   1 -43  -3   61.86   23.20
  -1  43  -3   44.97   27.17
  -1 -45  -3   93.24   43.20
  -1 -45  -3   -9.21   85.60
   1  45  -3  129.28   40.32
   1 -45  -3  142.45   40.40
  -1 -47  -3   80.44   41.40
  -1 -47  -3  -14.57   89.64
   1  47  -3  105.48   35.93
   1 -47  -3  102.75   35.88
  -1  47  -3  123.29   42.35
  -1 -49  -3  234.39   65.33
  -1 -49  -3   -2.66  101.64
   1  49  -3  202.94   61.63
   1 -49  -3  178.10   61.39
  -1  49  -3  213.58   66.15
  -1 -51  -3   70.15   34.79
  -1 -51  -3    9.41  109.79
   1  51  -3   51.11   25.44
   1 -51  -3   60.04   25.63
  -1  51  -3   50.74   34.27
  -1 -53  -3   67.55   41.45
   1  53  -3  110.79   36.07
   1 -53  -3  104.64   35.33
  -1  53  -3   62.99   42.65
   1  55  -3    5.70   17.73
   1 -55  -3    0.25   16.89
   3   1   3   45.65   17.77
   3   1   3   59.01   17.05
  -3  -1  -3   40.82   17.96
  -3  -1   3   42.90   17.96
   3   1  -3   43.24   18.07
   3  -1  -3   49.64   18.03
  -3   1   3   50.26   17.19
  -3   1  -3   48.99   17.35
   3  -1   3   40.25   17.36
   3   3   3   86.91   24.86
  -3  -3  -3   56.16   24.61
  -3  -3  -3   69.15   19.14
  -3  -3   3   64.42   24.04
   3   3  -3   85.10   24.84
   3   3  -3   84.70   19.51
   3  -3  -3   74.67   24.81
  -3   3   3   55.44   23.14
  -3   3  -3   62.55   23.97
   3  -3   3   84.21   24.24
   3   5   3  219.26   60.88
  -3  -5  -3  241.09   61.94
  -3  -5  -3  269.80   53.95
  -3  -5   3  232.28   60.67
   3   5  -3  187.67   61.77
   3   5  -3  212.97   54.61
   3  -5  -3  194.91   61.90
   3  -5  -3  244.58   53.93
  -3   5   3  239.11   60.03
  -3   5  -3  233.81   61.05
   3  -5   3  192.66   60.48
   3   7   3  626.89  174.06
  -3  -7  -3  712.74  175.66
  -3  -7  -3  593.44  164.79
  -3  -7   3  673.20  173.87
   3   7  -3  714.82  175.66
   3   7  -3  756.78  165.78
   3  -7  -3  652.13  175.57
   3  -7  -3  830.82  165.55
  -3   7   3  720.01  173.44
  -3   7  -3  683.31  174.89
   3  -7   3  676.90  173.83
   3   9   3 1125.97  248.24
  -3  -9  -3  959.57  249.96
  -3  -9  -3  950.69  237.84
  -3  -9   3  828.16  247.77
   3   9  -3 1060.43  249.93
   3   9  -3 1010.77  238.74
   3  -9  -3  981.15  249.73
   3  -9  -3 1318.50  238.96
   3  -9   3  962.11  247.99
   3  11   3  741.49  190.65
  -3 -11  -3  741.49  192.55
  -3 -11  -3  831.05  181.63
  -3 -11   3  730.48  190.30
   3  11  -3  796.19  192.43
   3  11  -3  976.22  183.10
   3 -11  -3  804.07  192.22
   3 -11  -3  947.91  182.74
  -3  11   3  677.60  190.11
  -3  11  -3  700.99  192.14
   3 -11   3  796.75  190.77
   3  13   3  538.29  113.07
  -3 -13  -3  361.92  114.41
  -3 -13  -3  345.70  104.88
  -3 -13   3  422.12  112.30
   3  13  -3  473.86  114.46
   3  13  -3  435.46  106.55
   3 -13  -3  404.70  113.90
   3 -13  -3  531.80  106.74
  -3  13  -3  400.90  114.38
   3 -13   3  399.94  113.05
   3  15   3  714.14  146.98
  -3 -15  -3  444.55  148.07
  -3 -15  -3  471.46  138.12
  -3 -15   3  500.79  146.08
   3  15  -3  588.74  148.14
   3  15  -3  694.29  140.20
   3 -15  -3  526.32  147.53
   3 -15  -3  509.40  139.39
  -3  15   3  531.82  146.24
  -3  15  -3  471.76  148.10
   3 -15   3  775.85  147.74
   3  17   3  582.82  134.73
  -3 -17  -3  476.82  135.68
  -3 -17  -3  488.96  126.13
  -3 -17   3  560.06  133.77
   3  17  -3  536.44  135.59
   3  17  -3  505.31  127.82
   3 -17  -3  453.34  134.96
   3 -17  -3  432.76  127.49
  -3  17   3  529.12  134.04
  -3  17  -3  480.57  135.53
   3  19   3  359.92   73.09
  -3 -19  -3  239.60   73.24
  -3 -19  -3  223.27   65.82
  -3 -19   3  257.58   71.40
   3  19  -3  252.91   73.02
   3  19  -3  243.94   68.01
   3 -19  -3  242.94   72.78
   3 -19  -3  174.74   66.98
  -3  19   3  264.13   71.82
  -3  19  -3  257.90   73.36
   3 -19   3  243.85   73.97
   3  21   3  225.66   46.38
  -3 -21  -3  125.46   45.62
  -3 -21  -3  140.31   42.07
  -3 -21   3  150.70   44.04
   3  21  -3  173.71   45.53
   3  21  -3  184.95   42.99
   3 -21  -3  149.49   45.21
   3 -21  -3  131.24   42.67
  -3  21   3  137.14   44.46
  -3  21  -3  139.09   45.87
  -3  21  -3  114.65   41.19
  -3  21  -3   85.77   37.97
   3 -21   3  116.41   47.17
   3  23  -3   35.11   12.35
   3  23   3   53.41   17.43
  -3 -23  -3   23.81   16.17
  -3 -23  -3   30.71   24.10
  -3 -23   3   39.35   16.77
   3  23  -3   37.37   15.76
   3 -23  -3   33.47   15.71
  -3  23   3   28.51   15.54
  -3  23  -3   28.01   17.45
  -3  23  -3   21.46   13.31
   3 -23   3   22.68   18.31
   3  25   3   19.80   13.10
  -3 -25  -3    9.80   11.50
  -3 -25   3   18.83   12.54
   3  25  -3   24.26   10.99
   3  25  -3   15.63   14.12
   3 -25  -3   20.30   10.78
  -3  25   3    6.80   11.09
  -3  25  -3    5.87   13.27
  -3  25  -3    5.64   13.31
   3 -25   3   17.40   16.75
   3  27  -3   94.37   34.96
   3  27   3  212.52   43.59
  -3 -27  -3   70.00   40.18
  -3 -27  -3  112.17   41.77
  -3 -27   3  128.18   39.94
   3  27  -3  164.00   40.20
   3 -27  -3  159.36   39.71
  -3  27  -3   79.51   40.01
  -3  27  -3   74.30   36.94
   3  29   3  204.05   61.55
  -3 -29  -3  152.04   58.65
  -3 -29  -3  353.70   61.18
   3  29  -3  258.41   58.90
   3  29  -3  154.87   54.18
   3 -29  -3  194.51   57.78
  -3  29  -3  176.41   55.00
   3  31   3  118.52   66.80
  -3 -31  -3  346.02   67.74
   3  31  -3  269.07   63.65
   3 -31  -3  226.83   62.71
  -3  31  -3  214.73   60.79
   3  33   3  216.29   93.08
   3  33  -3  365.76   88.61
   3 -33  -3  335.70   87.88
  -3 -35  -3  202.47   70.70
   3  35  -3  198.16   53.99
   3 -35  -3  164.70   53.25
  -3 -37  -3  351.76  114.60
   3  37  -3  464.54  111.27
   3 -37  -3  369.95  110.36
  -3 -39  -3  333.82  100.25
   3  39  -3  369.09   91.35
   3 -39  -3  294.52   90.30
  -3 -41  -3   29.04   62.75
   3  41  -3  108.81   37.59
   3 -41  -3  111.65   37.15
  -3  41  -3  120.81   40.04
  -3 -43  -3   -4.04   70.57
   3  43  -3  148.78   44.71
   3 -43  -3  137.26   44.18
  -3 -45  -3    5.19   69.37
   3  45  -3   74.28   27.62
   3 -45  -3   60.91   27.04
  -3  45  -3   76.57   33.96
  -3 -47  -3    9.35   74.09
   3  47  -3   16.17   13.34
   3 -47  -3   12.50   13.04
  -3  47  -3    9.76   29.34
  -3 -49  -3   25.33   24.12
  -3 -49  -3   25.56   55.41
   3  49  -3   28.14   18.01
   3 -49  -3   34.73   18.05
  -3  49  -3   28.72   29.78
  -3 -51  -3   28.05   27.47
  -3 -51  -3   -8.64   82.69
   3  51  -3   58.81   22.15
   3 -51  -3   52.07   21.70
  -3  51  -3   28.91   33.62
  -3 -53  -3   65.96   38.41
   3  53  -3   80.38   32.54
   3 -53  -3   68.08   31.14
   3  55  -3   69.04   29.44
   3 -55  -3   38.64   27.48
   5   1   3  695.03  169.93
   5   1   3  782.98  162.05
  -5  -1  -3  656.84  170.45
  -5  -1  -3  967.35  161.86
  -5  -1   3  657.06  170.60
  -5  -1   3  880.84  162.10
   5   1  -3  646.69  170.26
   5   1  -3  790.84  161.82
   5  -1  -3  677.03  170.23
  -5   1   3  603.43  168.82
   5   3   3  528.70  122.39
  -5  -3  -3  427.76  122.79
  -5  -3  -3  446.95  114.03
  -5  -3   3  393.27  122.15
   5   3  -3  506.74  122.72
   5   3  -3  553.97  114.55
   5  -3  -3  464.95  122.77
  -5   3   3  480.39  120.92
   5   5   3  427.36  103.28
  -5  -5  -3  429.77  104.55
  -5  -5  -3  467.48   95.84
  -5  -5   3  400.77  103.24
   5   5  -3  390.06  104.17
   5   5  -3  369.96   95.80
   5  -5  -3  362.81  104.20
   5  -5  -3  366.58   95.03
   5  -5  -3  342.10   94.80
  -5   5   3  349.67  102.09
  -5   5  -3  394.64  103.00
   5   7   3  134.42   40.35
  -5  -7  -3  130.09   41.88
  -5  -7  -3  145.80   34.42
  -5  -7   3  126.83   40.23
   5   7  -3  148.16   41.67
   5   7  -3  177.22   35.98
   5  -7  -3  176.30   35.34
  -5   7   3  131.89   39.61
  -5   7  -3  136.19   40.78
   5  -7   3  141.79   39.90
   5   9   3  255.86   63.13
  -5  -9  -3  199.03   64.63
  -5  -9  -3  203.33   56.13
  -5  -9   3  203.68   62.68
   5   9  -3  253.48   64.62
   5   9  -3  212.42   57.42
   5  -9  -3  229.19   64.22
  -5   9  -3  199.94   63.76
   5  -9   3  258.78   62.85
   5  11   3  348.77   82.21
  -5 -11  -3  280.09   84.10
  -5 -11  -3  229.99   74.84
  -5 -11   3  262.64   81.75
   5  11  -3  350.55   83.94
   5  11  -3  283.06   76.56
   5 -11  -3  296.36   83.29
  -5  11   3  306.53   81.74
  -5  11  -3  251.37   83.19
   5 -11   3  366.65   82.47
   5  13   3   87.53   23.67
  -5 -13  -3   47.40   25.31
  -5 -13  -3   65.39   21.05
  -5 -13   3   51.85   22.80
   5  13  -3   79.94   24.68
   5  13  -3   99.00   23.88
   5 -13  -3   64.67   24.23
  -5  13   3   57.08   22.99
  -5  13  -3   56.99   24.38
   5 -13   3   96.22   24.24
   5  15   3  630.10  124.38
  -5 -15  -3  405.57  125.53
  -5 -15  -3  466.51  116.69
  -5 -15   3  457.39  123.50
   5  15  -3  486.28  125.64
   5  15  -3  453.56  117.67
  -5  15   3  483.87  123.87
  -5  15  -3  436.47  125.49
   5 -15   3  400.23  125.46
   5  17   3   87.52   28.71
  -5 -17  -3   83.47   30.21
  -5 -17  -3   95.95   26.68
  -5 -17   3   92.53   27.98
   5  17  -3   99.65   29.94
   5  17  -3  107.21   29.86
   5 -17  -3   97.70   29.62
  -5  17   3   72.36   28.33
  -5  17  -3   75.00   29.92
   5  19   3  637.45  147.12
  -5 -19  -3  501.15  147.69
  -5 -19  -3  560.57  138.77
  -5 -19   3  602.08  146.00
   5  19  -3  562.38  147.85
   5  19  -3  521.83  139.95
   5 -19  -3  508.21  147.09
  -5  19   3  664.34  146.76
  -5  19  -3  507.47  147.61
   5 -19   3  505.83  149.95
   5  21   3  154.27   35.78
  -5 -21  -3   84.01   35.66
  -5 -21  -3   88.19   31.39
  -5 -21   3  132.14   35.08
   5  21  -3  105.95   35.57
   5  21  -3  100.35   35.22
   5 -21  -3  101.19   34.82
  -5  21   3  117.90   35.97
  -5  21  -3   98.76   35.98
  -5  21  -3   45.88   28.34
   5 -21   3   78.07   39.21
   5  23   3  740.20  143.28
  -5 -23  -3  406.56  142.07
  -5 -23  -3  503.24  135.27
  -5 -23   3  685.19  141.53
   5  23  -3  569.04  142.60
   5  23  -3  486.77  135.28
   5 -23  -3  537.92  141.84
  -5  23   3  577.90  142.00
  -5  23  -3  471.73  142.24
  -5  23  -3  305.94  132.43
   5 -23   3  255.05  146.59
   5  25   3  134.97   39.69
  -5 -25  -3   86.04   38.19
  -5 -25   3  183.76   38.52
   5  25  -3  129.83   38.50
   5  25  -3  103.36   38.70
   5 -25  -3  107.60   37.60
  -5  25   3   97.34   38.78
  -5  25  -3  109.80   38.25
  -5  25  -3   93.72   32.94
   5  27   3  685.97  181.22
  -5 -27  -3  492.78  178.91
  -5 -27  -3  864.93  173.24
   5  27  -3  877.39  179.80
   5  27  -3  629.44  171.36
   5 -27  -3  832.43  179.03
  -5  27  -3  609.41  178.95
  -5  27  -3  645.35  170.19
   5  29   3  181.54   45.13
  -5 -29  -3  122.00   45.23
   5  29  -3  155.78   42.39
   5 -29  -3  150.36   41.38
  -5  29  -3   76.81   41.87
  -5  29  -3  116.99   38.36
   5  31   3  124.44   43.93
  -5 -31  -3  139.67   47.20
   5  31  -3  171.24   40.82
   5 -31  -3  144.99   40.08
  -5  31  -3   68.61   40.29
   5  33   3   12.16   18.38
  -5 -33  -3   19.25   35.36
   5  33  -3   25.03   13.90
   5 -33  -3   22.18   12.95
   5  35   3   55.68   39.81
  -5 -35  -3  133.92   48.39
   5  35  -3  117.52   35.55
   5 -35  -3  103.22   34.45
  -5  35  -3  119.18   39.35
  -5 -37  -3   46.94   43.60
   5  37  -3   69.54   24.36
   5 -37  -3   50.51   23.16
  -5  37  -3   59.78   29.83
  -5 -39  -3  274.55   82.82
   5  39  -3  307.06   75.53
   5 -39  -3  227.93   74.19
  -5 -41  -3    2.93   52.93
   5  41  -3   52.55   22.85
   5 -41  -3   43.92   21.88
  -5  41  -3   62.47   31.63
  -5 -43  -3   27.30   99.14
   5  43  -3  388.88   95.41
   5 -43  -3  326.69   94.17
  -5  43  -3  338.02   96.78
  -5 -45  -3   -3.44   59.73
   5  45  -3   27.24   16.21
   5 -45  -3   24.77   16.70
  -5  45  -3   21.01   26.27
  -5 -47  -3   -3.80   72.07
   5  47  -3  181.16   46.17
   5 -47  -3  128.81   44.81
  -5  47  -3  119.72   51.15
  -5 -49  -3   13.38   19.72
  -5 -49  -3  -18.41   69.05
   5  49  -3   28.98   16.34
   5 -49  -3   20.48   15.41
  -5  49  -3   20.12   29.79
  -5 -51  -3   53.57   41.17
   5  51  -3  143.92   38.33
   5 -51  -3  144.06   37.55
  -5  51  -3   67.38   46.24
  -5 -53  -3   51.21   41.57
   5  53  -3   45.79   26.27
   5 -53  -3   30.05   23.87
   5  55  -3   49.28   28.75
   7   1   3  869.70  194.99
   7   1   3  906.14  186.27
  -7  -1  -3  783.04  194.95
  -7  -1  -3  823.58  185.44
  -7  -1   3  776.74  194.75
  -7  -1   3  869.05  185.84
   7   1  -3  765.74  194.51
   7   1  -3  820.09  185.85
   7  -1  -3  693.51  194.21
  -7   1  -3  690.81  193.06
   7   3   3  320.69   80.22
  -7  -3  -3  272.66   80.82
  -7  -3  -3  282.03   72.96
  -7  -3   3  293.21   80.35
  -7  -3   3  419.65   74.54
   7   3  -3  325.96   80.51
   7   3  -3  277.36   73.34
   7  -3  -3  269.84   80.43
  -7   3   3  325.13   78.87
  -7   3  -3  258.13   78.78
   7   5   3  247.92   69.36
   7   5   3  306.82   67.72
  -7  -5  -3  254.47   70.61
  -7  -5  -3  224.22   62.57
  -7  -5   3  255.13   69.49
  -7  -5   3  239.47   63.63
   7   5  -3  252.15   70.20
   7   5  -3  258.95   63.40
   7  -5  -3  209.34   70.20
   7  -5  -3  176.02   61.52
  -7   5   3  338.50   68.59
   7  -5   3  206.33   68.52
   7   7   3  482.85  125.87
  -7  -7  -3  469.91  127.50
  -7  -7  -3  582.00  118.71
  -7  -7   3  451.17  125.96
   7   7  -3  454.08  127.11
   7   7  -3  557.09  119.02
   7  -7  -3  419.67  127.10
   7  -7  -3  377.09  117.86
  -7   7   3  606.73  125.42
  -7   7  -3  419.94  125.38
   7  -7   3  528.68  125.59
   7   9   3  226.34   57.47
  -7  -9  -3  182.34   59.21
  -7  -9  -3  246.46   51.68
  -7  -9   3  196.28   57.36
   7   9  -3  187.08   58.82
   7   9  -3  226.20   52.76
   7  -9  -3  182.70   58.62
   7  -9  -3  196.00   54.57
  -7   9   3  263.90   57.22
  -7   9  -3  173.32   57.46
   7  11   3  588.44  148.71
  -7 -11  -3  546.86  150.64
  -7 -11  -3  513.96  140.63
  -7 -11   3  501.80  148.47
   7  11  -3  600.13  150.49
   7  11  -3  582.97  141.59
   7 -11  -3  658.87  144.10
  -7  11   3  713.39  148.84
  -7  11  -3  514.74  149.17
   7  13   3  250.62   59.73
  -7 -13  -3  172.87   61.21
  -7 -13  -3  236.90   53.94
  -7 -13   3  182.25   59.16
   7  13  -3  244.30   61.28
   7  13  -3  212.64   55.99
   7 -13  -3  197.32   60.28
  -7  13   3  258.41   60.06
   7 -13   3  171.81   61.36
   7  15  -3  270.72   68.53
   7  15   3  274.73   66.01
  -7 -15  -3  183.76   67.23
  -7 -15  -3  200.54   59.71
  -7 -15   3  218.23   65.24
   7  15  -3  257.68   67.34
   7 -15  -3  221.59   66.24
  -7  15   3  266.11   66.10
   7 -15   3  243.24   69.18
   7  17   3  439.15  128.71
  -7 -17  -3  466.33  130.18
  -7 -17  -3  554.18  121.76
  -7 -17   3  533.82  128.18
   7  17  -3  553.75  130.37
   7  17  -3  612.69  123.14
   7 -17  -3  473.73  129.35
  -7  17  -3  481.09  130.10
   7  19  -3  361.64  111.13
   7  19   3  430.98  100.19
  -7 -19  -3  325.40  100.98
  -7 -19  -3  441.79   94.67
  -7 -19   3  390.79   99.21
   7  19  -3  400.20  101.30
   7 -19  -3  357.93  100.20
  -7  19  -3  330.46  100.95
   7  21   3  418.46   76.06
  -7 -21  -3  194.51   75.74
  -7 -21  -3  281.91   69.88
  -7 -21   3  278.74   74.39
   7  21  -3  288.23   76.27
   7  21  -3  317.78   72.05
   7 -21  -3  234.22   75.06
  -7  21  -3  214.51   75.86
   7  23   3  918.94  155.25
  -7 -23  -3  451.32  154.24
  -7 -23  -3  512.96  146.16
  -7 -23   3  639.25  153.42
   7  23  -3  600.45  154.86
   7  23  -3  392.88  146.43
   7 -23  -3  524.24  153.57
  -7  23  -3  515.12  154.43
  -7  23  -3  296.31  143.82
   7  25   3  342.28   55.87
  -7 -25  -3  103.71   53.79
  -7 -25  -3  152.33   51.60
  -7 -25   3  161.93   53.73
   7  25  -3  228.56   54.74
   7  25  -3  174.35   51.22
   7 -25  -3  175.79   53.41
  -7  25  -3  145.04   54.26
  -7  25  -3   83.17   47.51
   7  27   3  251.13   54.34
  -7 -27  -3  180.99   52.03
   7  27  -3  216.32   52.81
   7  27  -3  115.93   49.41
   7 -27  -3  157.27   51.53
  -7  27  -3  119.50   52.27
  -7  27  -3  127.96   48.71
   7  29   3  348.67   67.50
  -7 -29  -3  271.93   65.03
   7  29  -3  252.99   65.29
   7 -29  -3  208.99   63.83
  -7  29  -3  146.17   64.46
  -7  29  -3  146.36   61.16
   7  31   3  244.74   55.37
  -7 -31  -3  216.71   60.11
   7  31  -3  211.81   52.15
   7 -31  -3  166.02   50.60
  -7  31  -3  210.04   53.28
  -7  31  -3   73.86   51.15
  -7  31  -3  102.94   50.31
   7  33   3   40.40   28.20
  -7 -33  -3   51.91   37.85
   7  33  -3   80.54   24.66
   7 -33  -3   58.20   23.12
  -7  33  -3   18.74   27.60
   7  35   3  157.78  109.84
  -7 -35  -3  393.87  106.43
   7  35  -3  464.67  106.80
   7 -35  -3  385.16  105.44
  -7  35  -3  464.99  107.04
   7  37   3    6.45   16.30
  -7 -37  -3  -12.60   41.31
   7  37  -3    5.07   11.21
   7 -37  -3    0.98    9.55
  -7  37  -3   12.33   20.06
  -7 -39  -3  157.31   52.37
   7  39  -3  170.16   47.83
   7 -39  -3  125.47   46.42
  -7  39  -3  160.69   50.87
  -7 -41  -3    3.45   46.31
   7  41  -3  121.50   33.94
   7 -41  -3   69.51   32.31
  -7  41  -3   97.81   41.23
  -7 -43  -3    2.32   71.52
   7  43  -3  297.14   70.16
   7 -43  -3  202.53   68.63
  -7  43  -3  240.73   74.29
  -7 -45  -3    8.10   47.78
   7  45  -3   52.30   21.40
   7 -45  -3   33.74   19.02
  -7  45  -3   23.49   33.93
  -7 -47  -3    3.99   55.68
   7  47  -3  148.97   38.10
   7 -47  -3  108.95   35.82
  -7  47  -3   58.00   45.93
  -7 -49  -3  -13.45   57.00
   7  49  -3   89.00   31.85
   7 -49  -3   75.35   30.35
  -7 -51  -3   13.56   26.53
   7  51  -3   76.09   26.80
   7 -51  -3   48.91   23.14
  -7 -53  -3   50.88   33.37
   7  53  -3   47.12   24.04
   7 -53  -3    7.03   21.81
   9   1   3   27.06   11.15
   9   1   3   25.87   17.74
  -9  -1  -3    8.28   10.71
  -9  -1  -3    8.12   11.55
  -9  -1   3    8.46   10.55
  -9  -1   3    6.95   12.74
   9   1  -3   24.03   10.59
   9   1  -3   22.37   16.21
  -9   1   3   13.51    9.78
  -9   1  -3   12.53    9.53
   9   3   3   61.07   19.80
   9   3   3   85.49   24.81
  -9  -3  -3   37.90   20.26
  -9  -3  -3   60.30   17.06
  -9  -3   3   37.78   19.70
  -9  -3   3   63.64   18.79
   9   3  -3   57.89   19.83
   9   3  -3   46.70   18.30
   9  -3  -3   55.48   19.36
   9  -3  -3   43.55   14.64
  -9   3   3   41.69   18.85
   9  -3   3   56.14   18.32
   9   5   3  497.03  122.55
   9   5   3  680.92  119.88
  -9  -5  -3  463.39  123.87
  -9  -5  -3  662.38  115.96
  -9  -5   3  475.10  122.84
  -9  -5   3  517.53  115.96
   9   5  -3  499.43  123.30
   9   5  -3  484.41  115.56
   9  -5  -3  468.23  123.46
   9  -5  -3  406.41  113.90
  -9   5   3  422.31  122.01
   9  -5   3  442.88  122.01
   9   7   3  511.12  117.78
  -9  -7  -3  414.34  119.35
  -9  -7  -3  582.77  111.30
  -9  -7   3  413.63  117.84
  -9  -7   3  546.53  111.81
   9   7  -3  548.24  119.04
   9   7  -3  574.72  111.73
   9  -7  -3  503.75  119.14
  -9   7  -3  320.76  116.54
   9   9   3  430.69  100.90
  -9  -9  -3  355.63  102.72
  -9  -9  -3  376.79   94.04
  -9  -9   3  364.28  100.90
  -9  -9   3  454.09   95.78
   9   9  -3  465.31  102.50
   9   9  -3  421.14   95.15
   9  -9  -3  400.16  102.17
   9  -9  -3  435.82   94.94
  -9   9   3  435.00  101.17
  -9   9  -3  243.35   99.89
   9  11   3  355.31   81.05
  -9 -11  -3  295.81   82.99
  -9 -11  -3  291.58   74.64
  -9 -11   3  323.09   80.96
   9  11  -3  332.31   82.67
   9  11  -3  305.38   75.82
   9 -11  -3  289.10   82.01
   9 -11  -3  340.13   77.76
  -9  11   3  326.19   81.56
  -9  11  -3  188.99   80.35
   9  13   3  367.54   83.94
  -9 -13  -3  262.04   85.53
  -9 -13  -3  359.44   77.90
  -9 -13   3  314.73   83.57
   9  13  -3  405.98   85.77
   9  13  -3  390.52   79.16
   9 -13  -3  284.43   84.56
   9 -13  -3  342.48   81.59
  -9  13  -3  220.10   83.73
   9  15  -3  455.36  143.11
   9  15   3  636.52  125.11
  -9 -15  -3  341.38  126.24
  -9 -15  -3  429.01  117.37
  -9 -15   3  496.24  124.54
   9  15  -3  549.46  126.60
   9 -15  -3  474.61  125.73
   9 -15  -3  603.66  123.18
  -9  15  -3  336.30  125.00
   9  17   3  490.34  111.06
  -9 -17  -3  295.21  112.06
  -9 -17  -3  389.59  103.78
  -9 -17   3  448.77  110.55
   9  17  -3  484.74  112.57
   9  17  -3  464.15  105.77
   9 -17  -3  364.61  111.29
   9  19  -3  270.77   69.54
   9  19   3  271.86   66.45
  -9 -19  -3  201.94   67.60
  -9 -19  -3  260.44   61.94
  -9 -19   3  260.24   65.86
   9  19  -3  292.18   67.86
   9 -19  -3  225.33   66.56
  -9  19  -3  171.54   67.11
  -9  19  -3  116.75   58.79
   9  21  -3   24.97   14.70
   9  21   3   45.93   14.52
  -9 -21  -3   13.02   14.96
  -9 -21  -3   31.45   20.22
  -9 -21   3   19.47   12.17
   9  21  -3   25.58   14.47
   9 -21  -3   23.58   13.19
  -9  21  -3   24.05   15.51
  -9  21  -3   16.93   14.05
   9  23   3   76.49   21.69
  -9 -23  -3   37.63   21.74
  -9 -23  -3   78.57   25.15
   9  23  -3   52.58   21.56
   9  23  -3   67.86   25.57
   9 -23  -3   40.00   20.09
  -9  23  -3   48.66   21.95
  -9  23  -3   20.49   16.91
   9  25   3   86.02   24.54
  -9 -25  -3   40.87   25.79
   9  25  -3   64.04   23.84
   9  25  -3   21.53   26.94
   9 -25  -3   45.05   22.04
  -9  25  -3   27.49   23.85
   9  27   3  180.40   43.43
  -9 -27  -3   97.38   41.20
   9  27  -3  167.10   42.93
   9 -27  -3  129.90   41.17
  -9  27  -3   83.04   42.48
  -9  27  -3   91.24   40.30
   9  29   3    3.34   10.42
  -9 -29  -3   10.92   27.85
   9  29  -3    5.76    9.96
   9 -29  -3    2.56    8.82
  -9  29  -3   20.91   14.84
  -9  29  -3    4.23   13.06
  -9  29  -3    4.26   26.17
   9  31   3  105.75   33.44
  -9 -31  -3   99.99   38.79
   9  31  -3   86.90   30.60
   9 -31  -3   62.69   28.90
  -9  31  -3   90.09   31.98
   9  33   3  470.32  117.78
  -9 -33  -3  534.30  112.41
   9  33  -3  547.93  115.00
   9 -33  -3  362.09  113.04
  -9  33  -3  353.52  113.88
   9  35   3  174.82   70.34
  -9 -35  -3  238.22   69.84
   9  35  -3  311.74   67.30
   9 -35  -3  190.60   65.30
   9  37   3  187.55   80.54
  -9 -37  -3  282.99   77.31
   9  37  -3  365.18   76.89
   9 -37  -3  265.60   75.10
  -9  37  -3  226.00   76.69
  -9 -39  -3   11.02   42.73
   9  39  -3  156.84   35.95
   9 -39  -3   85.23   33.97
  -9  39  -3   72.55   36.87
  -9 -41  -3   -3.87   52.56
   9  41  -3  193.02   48.63
   9 -41  -3  127.28   46.90
  -9 -43  -3   15.34   44.13
   9  43  -3  101.58   27.87
   9 -43  -3   60.50   25.50
  -9  43  -3   40.53   32.46
  -9 -45  -3  -12.62   44.87
   9  45  -3   12.27   12.96
   9 -45  -3    7.80   10.22
  -9  45  -3   -2.49   29.47
  -9 -47  -3    5.72   47.21
   9  47  -3   49.80   18.51
   9 -47  -3   -3.59   15.46
  -9  47  -3   26.17   34.61
  -9 -49  -3   36.16   50.70
   9  49  -3   17.68   15.05
   9 -49  -3    0.00   12.81
  -9 -51  -3   22.80   27.22
   9  51  -3   39.92   23.55
   9 -51  -3   -6.76   17.81
   9  53  -3   24.78   22.29
  11   1   3  425.09   93.12
  11   1   3  348.12   88.17
 -11  -1  -3  263.50   93.20
 -11  -1  -3  372.87   86.30
 -11  -1   3  259.70   92.99
 -11  -1   3  424.66   86.89
  11   1  -3  412.07   93.48
  11   1  -3  433.52   88.34
  11  -1  -3  351.22   84.60
  11   3   3  651.57  152.87
  11   3   3  983.15  149.36
 -11  -3  -3  503.09  153.69
 -11  -3  -3  630.36  145.09
 -11  -3   3  559.22  153.35
 -11  -3   3  606.01  145.25
  11   3  -3  631.29  153.07
  11   3  -3  459.91  145.12
  11  -3  -3  532.72  143.72
 -11  -5  -3  193.64   55.08
 -11  -5   3  189.49   54.67
  11   5   3  216.33   56.39
  11   5   3  326.83   59.96
 -11  -5  -3  181.98   57.74
 -11  -5   3  175.15   56.74
  11   5  -3  222.06   57.14
  11   5  -3  213.97   52.11
  11  -5  -3  189.91   56.92
  11  -5  -3  210.38   50.27
  11   7   3  493.41  121.10
 -11  -7  -3  394.62  122.72
 -11  -7  -3  554.67  114.61
 -11  -7   3  423.16  121.37
 -11  -7   3  493.44  115.04
  11   7  -3  524.02  122.22
  11   7  -3  602.01  115.36
  11  -7  -3  441.63  122.35
  11  -7  -3  490.40  113.76
 -11  -9   3  336.38   80.81
  11   9   3  308.46   76.40
 -11  -9  -3  253.62   78.30
 -11  -9  -3  301.03   70.64
 -11  -9   3  249.13   76.50
  11   9  -3  326.40   77.80
  11   9  -3  273.69   71.01
  11  -9  -3  268.30   77.62
  11  -9  -3  219.82   69.93
  11  11   3   40.85   14.25
 -11 -11  -3   18.39   15.41
 -11 -11  -3   16.00   12.59
 -11 -11   3   23.49   14.50
 -11 -11   3   17.96   16.92
  11  11  -3   33.64   15.07
  11  11  -3   26.46   17.10
  11 -11  -3   30.67   15.04
  11 -11  -3   35.54   21.38
  11  13   3  383.07   79.35
 -11 -13  -3  186.30   80.64
 -11 -13  -3  261.65   73.01
 -11 -13   3  263.83   78.96
  11  13  -3  336.69   80.83
  11  13  -3  168.74   73.23
  11 -13  -3  283.44   80.04
  11 -13  -3  333.92   75.46
  11  15   3  309.81   68.00
 -11 -15  -3  158.08   69.18
 -11 -15  -3  291.74   62.88
 -11 -15   3  244.75   67.71
  11  15  -3  249.20   69.40
  11  15  -3  213.23   63.25
  11 -15  -3  231.59   68.78
  11 -15  -3  357.70   68.07
  11  17  -3  339.80  147.65
  11  17   3  540.94  129.36
 -11 -17  -3  337.21  130.54
 -11 -17  -3  453.50  122.03
 -11 -17   3  527.84  129.03
  11  17  -3  564.75  131.00
  11 -17  -3  503.06  129.92
  11 -17  -3  573.91  127.04
  11  19   3   57.04   21.16
 -11 -19  -3   39.12   22.97
 -11 -19  -3   75.17   23.77
 -11 -19   3   74.88   21.85
  11  19  -3   58.34   22.42
  11  19  -3   38.59   25.98
  11 -19  -3   46.26   22.45
  11 -19  -3   72.04   39.05
 -11  19  -3   31.87   20.50
  11  21   3 1136.91  192.04
 -11 -21  -3  741.04  183.07
  11  21  -3  793.98  192.62
  11  21  -3  610.90  183.17
  11 -21  -3  789.24  191.28
  11 -21  -3  887.89  190.05
 -11  21  -3  385.92  189.84
 -11  21  -3  283.99  180.52
  11  23   3  417.89   68.03
 -11 -23  -3  188.15   62.61
  11  23  -3  303.12   67.89
  11 -23  -3  245.90   66.27
  11 -23  -3   44.11   71.25
  11 -23  -3  263.51   71.16
 -11  23  -3   84.05   66.57
 -11  23  -3   78.25   59.66
  11  25   3 1006.64  166.87
 -11 -25  -3  742.49  158.73
  11  25  -3  713.45  166.68
  11 -25  -3  528.80  164.83
 -11  25  -3  346.18  165.61
 -11  25  -3  337.07  156.17
  11  27   3  415.87   70.40
 -11 -27  -3  292.61   66.35
  11  27  -3  333.55   69.63
  11 -27  -3  247.84   67.75
 -11  27  -3  103.56   66.78
 -11  27  -3  172.44   68.82
 -11  27  -3   99.60   63.80
  11  29   3  112.97   37.30
  11  29  -3  156.54   37.08
  11 -29  -3  114.49   35.91
 -11  29  -3   52.42   37.24
  11  31   3   42.16   20.25
 -11 -31  -3   23.33   28.10
  11  31  -3   47.41   17.12
  11 -31  -3   26.29   15.56
 -11  31  -3   12.51   15.33
  11  33   3  313.31   61.32
 -11 -33  -3  171.24   58.49
  11  33  -3  303.24   58.26
  11 -33  -3  147.38   55.85
 -11  33  -3   83.31   55.39
 -11 -35  -3    8.03   23.54
  11  35   3    6.25   16.45
  11  35  -3    9.73   10.74
  11 -35  -3    4.25    8.81
 -11  35  -3    4.27   11.29
  11  37   3   38.15   30.35
 -11 -37  -3   55.62   37.70
  11  37  -3  137.52   27.37
  11 -37  -3   58.80   24.62
 -11  37  -3   24.28   26.98
  11  39   3    8.75   18.15
 -11 -39  -3   14.57   34.50
  11  39  -3   21.11   12.89
  11 -39  -3    6.22   10.28
 -11  39  -3    0.65   16.47
 -11 -41  -3   -5.82   37.95
  11  41  -3  138.24   24.00
  11 -41  -3   -1.26   19.33
 -11  41  -3   18.62   25.04
 -11 -43  -3   -1.31   39.47
  11  43  -3   29.09   13.84
  11 -43  -3    0.69   10.62
 -11  43  -3    0.33   19.72
 -11 -45  -3    6.70   52.71
  11  45  -3  318.35   48.29
  11 -45  -3    0.33   42.84
 -11 -47  -3   -8.52   35.14
  11  47  -3   43.13   18.03
  11 -47  -3    1.04   14.09
  11  49  -3  241.95   44.25
  11 -49  -3    5.21   38.74
  11  51  -3   13.65   22.83
  13   1   3  282.34   67.49
  13   1   3  248.19   65.36
 -13  -1  -3  202.21   67.91
 -13  -1  -3  251.80   61.76
 -13  -1   3  212.13   67.73
 -13  -1   3  316.05   62.54
  13   1  -3  253.73   67.71
  13   1  -3  241.83   64.25
  13  -1  -3  256.63   60.82
  13   3   3  321.97   66.98
  13   3   3  276.53   66.16
 -13  -3  -3  188.98   67.09
 -13  -3  -3  204.99   59.72
 -13  -3   3  208.44   66.86
 -13  -3   3  219.18   60.96
  13   3  -3  263.12   66.96
  13   3  -3  266.79   63.12
  13  -3  -3  252.82   60.57
  13  -3   3  253.54   59.30
  13   5   3  406.55   91.49
  13   5   3  574.14   94.17
 -13  -5  -3  258.66   92.70
 -13  -5  -3  308.76   85.24
 -13  -5   3  299.06   92.06
 -13  -5   3  398.91   86.41
  13   5  -3  363.55   91.92
  13   5  -3  232.46   85.64
  13  -5  -3  476.94   85.58
 -13  -7   3  253.12   54.63
  13   7   3  222.93   54.90
 -13  -7  -3  136.32   56.36
 -13  -7  -3  228.04   50.39
 -13  -7   3  142.30   55.23
  13   7  -3  231.45   55.95
  13   7  -3  177.41   51.05
  13  -7  -3  213.15   55.74
  13  -7  -3  205.88   49.46
  13   9   3  319.17   73.32
 -13  -9  -3  214.10   74.96
 -13  -9  -3  323.27   68.28
 -13  -9   3  188.68   73.30
 -13  -9   3  425.13   70.24
  13   9  -3  308.57   74.41
  13   9  -3  265.86   68.81
  13  -9  -3  275.97   74.57
  13  -9  -3  299.62   68.63
  13  11   3   97.06   28.93
 -13 -11  -3   59.84   30.47
 -13 -11  -3  116.27   26.54
 -13 -11   3   80.82   29.21
 -13 -11   3  129.60   29.44
  13  11  -3   98.45   30.14
  13  11  -3   86.40   28.10
  13  13   3  395.31   79.26
 -13 -13  -3  202.29   80.67
 -13 -13  -3  301.86   73.59
 -13 -13   3  281.05   79.01
 -13 -13   3  398.47   75.76
  13  13  -3  359.56   80.61
  13  13  -3  282.83   74.32
  13 -13  -3  300.92   79.98
  13 -13  -3   95.70   82.22
  13 -13  -3  282.60   74.56
  13  15   3  334.03   60.72
 -13 -15  -3  110.06   61.63
 -13 -15  -3  269.06   56.14
 -13 -15   3  194.43   60.23
  13  15  -3  255.49   61.87
  13  15  -3  216.23   57.27
  13 -15  -3  216.39   61.31
  13 -15  -3   82.57   63.76
  13 -15  -3  260.67   58.80
  13  17   3  296.78   61.24
 -13 -17  -3  209.16   56.08
  13  17  -3  243.84   62.51
  13  17  -3  179.58   57.56
  13 -17  -3  208.61   61.61
  13 -17  -3   58.96   64.45
  13 -17  -3  226.18   60.23
 -13  17  -3   89.88   56.80
  13  19   3   66.99   21.37
 -13 -19  -3   46.40   19.99
  13  19  -3   53.45   22.41
  13 -19  -3   44.67   22.33
  13 -19  -3   68.33   33.78
 -13  19  -3   25.87   26.14
  13  21   3   47.79   17.11
 -13 -21  -3    7.92   20.59
  13  21  -3   30.70   16.08
  13 -21  -3   26.42   16.60
  13 -21  -3    6.17   20.65
  13 -21  -3   49.38   36.87
 -13  21  -3    7.26   20.51
  13  23   3  338.10   61.75
 -13 -23  -3  205.75   57.61
  13  23  -3  247.91   61.69
  13 -23  -3  183.31   60.37
  13 -23  -3   41.74   62.95
  13 -23  -3  204.51   67.61
 -13  23  -3   47.51   55.38
 -13 -25  -3  309.65   80.21
  13  25  -3  391.17   85.34
  13 -25  -3  255.04   83.31
  13 -25  -3  355.49   91.02
 -13  25  -3  118.42   78.99
  13  27   3  308.98   89.57
 -13 -27  -3  409.76   85.87
  13  27  -3  405.60   90.06
  13 -27  -3  278.49   87.93
  13 -27  -3  435.22   98.75
 -13  27  -3  125.85   82.22
  13  29   3  451.30  105.00
 -13 -29  -3  374.40   98.74
  13  29  -3  442.78  104.48
  13 -29  -3  278.36  102.14
  13 -29  -3  584.59  115.36
  13  31   3  204.04   42.42
 -13 -31  -3  107.52   40.23
  13  31  -3  152.30   40.36
  13 -31  -3   99.52   38.24
  13 -31  -3  145.17   70.79
 -13  31  -3   33.37   39.25
  13  33   3   73.96   28.74
 -13 -33  -3   85.68   33.21
  13  33  -3  107.03   25.88
  13 -33  -3   48.75   23.20
  13 -33  -3  149.61   69.57
 -13  33  -3   19.84   25.22
  13  35   3    6.08   16.49
 -13 -35  -3    3.84   27.68
  13  35  -3    6.72   10.58
  13 -35  -3    1.89    8.48
  13 -35  -3   11.03   68.99
 -13  35  -3    2.63   16.03
  13 -37  -3  248.44   69.02
  13  37   3   88.95   38.55
 -13 -37  -3   -6.94   36.96
  13  37  -3  278.53   36.95
  13 -37  -3    1.49   32.04
 -13  37  -3   55.28   35.36
  13  39   3    0.53   17.62
 -13 -39  -3    9.40   32.87
  13  39  -3   11.46   11.81
  13 -39  -3    0.88   11.22
  13 -39  -3   40.32   77.36
 -13  39  -3    8.29   19.53
 -13 -41  -3   -3.08   36.00
  13  41  -3   95.43   22.07
  13 -41  -3   -1.31   18.29
  13 -41  -3   23.41   81.13
 -13 -43  -3    6.19   38.90
  13  43  -3   67.91   19.91
  13 -43  -3    1.02   16.40
  13 -43  -3   39.25   86.42
 -13 -45  -3   -7.30   40.59
  13  45  -3   59.63   18.92
  13 -45  -3    0.84   15.76
  13 -45  -3   24.53   90.48
  13 -47  -3   28.63   73.56
 -13 -47  -3    4.84   43.36
  13  47  -3   44.34   20.01
  13 -47  -3   -1.34   14.50
  13  49  -3   85.43   36.09
  15   1   3   28.33   19.19
 -15  -1   3   30.79    9.22
  15   1   3   30.37   13.99
 -15  -1  -3   18.89   14.88
 -15  -1  -3   43.28   16.93
 -15  -1   3   17.54   14.75
  15   1  -3   32.43   14.79
  15   1  -3   24.77   25.06
  15  -1  -3   29.30   17.05
  15  -1   3   26.20   14.84
  15   3  -3   53.04   17.76
  15   3   3   71.91   21.54
  15   3   3   56.04   34.39
 -15  -3  -3   28.59   22.60
 -15  -3  -3   68.74   21.52
 -15  -3   3   39.15   22.39
 -15  -3   3   79.83   23.05
  15   3  -3   73.07   22.38
  15  -3  -3   62.57   24.97
  15  -3   3   65.71   20.20
  15   5   3  267.32   61.94
  15   5   3  385.50   69.95
 -15  -5  -3  142.20   63.17
 -15  -5  -3  273.70   58.06
 -15  -5   3  187.46   62.55
 -15  -5   3  220.42   57.76
  15   5  -3  254.65   62.99
  15   5  -3  179.12   59.22
  15  -5  -3  217.15   56.57
  15  -5   3  258.71   56.47
  15   7   3  840.98  170.37
 -15  -7  -3  446.91  171.80
 -15  -7  -3 1072.98  164.55
 -15  -7   3  494.63  170.52
 -15  -7   3  818.23  163.84
  15   7  -3  760.52  171.15
  15   7  -3  433.51  162.34
  15  -7  -3  772.31  163.03
  15   9   3   79.52   27.02
 -15  -9  -3  102.99   25.22
 -15  -9   3  134.95   29.25
  15   9  -3   75.48   27.80
  15   9  -3   48.27   28.62
  15  -9  -3   62.20   27.70
  15  11   3  543.29  122.95
 -15 -11  -3  349.61  115.54
 -15 -11   3  516.70  117.36
  15  11  -3  464.61  123.94
  15  11  -3  448.27  117.53
  15 -11  -3  390.00  124.06
  15 -11  -3  442.36  116.38
  15  13   3  181.70   40.92
 -15 -13  -3  125.58   35.64
 -15 -13   3  170.65   37.86
  15  13  -3  170.20   41.95
  15 -13  -3  128.49   41.83
  15 -13  -3   37.00   40.98
  15 -13  -3  131.34   38.89
 -15 -15   3  195.86   33.10
  15  15   3  159.80   36.08
 -15 -15  -3  170.41   34.44
  15  15  -3  126.52   37.14
  15 -15  -3   25.57   36.60
  15 -15  -3   87.66   36.06
 -15  15  -3   71.29   42.84
 -15 -17  -3  440.58  141.16
  15  17   3  575.32  124.45
  15  17  -3  506.41  125.77
  15 -17  -3  348.31  124.81
  15 -17  -3  415.76  118.88
 -15  17  -3  215.68  118.72
  15  19   3   66.99   27.16
 -15 -19  -3   76.76   26.27
  15  19  -3   98.73   29.39
  15 -19  -3   75.57   28.65
  15 -19  -3   98.42   30.04
 -15  19  -3   40.81   33.47
  15  21   3  338.78   68.57
 -15 -21  -3  194.61   63.72
  15  21  -3  230.14   68.89
  15 -21  -3  171.49   67.68
  15 -21  -3  191.08   67.14
 -15  21  -3   83.62   64.46
  15  23   3   66.91   21.95
 -15 -23  -3   46.92   25.32
  15  23  -3   44.95   21.22
  15 -23  -3   29.53   20.99
  15 -23  -3   16.70   34.46
 -15  23  -3   13.55   29.08
  15  25   3   17.87   13.38
 -15 -25  -3    8.72   23.58
  15  25  -3    8.97   12.59
  15 -25  -3    8.18   37.57
 -15  25  -3   -2.67   25.03
 -15 -27  -3   37.67   19.49
  15  27   3   69.32   22.96
  15  27  -3   53.61   22.85
  15 -27  -3   37.03   21.82
  15 -27  -3   75.43   46.51
  15  29   3  131.69   40.30
 -15 -29  -3  166.03   41.91
  15  29  -3  147.40   40.07
  15 -29  -3   80.42   37.98
  15 -29  -3  130.71   60.12
  15  31   3  355.88   83.27
 -15 -31  -3  322.66   77.98
  15  31  -3  347.80   81.63
  15 -31  -3  175.21   79.13
  15 -31  -3  514.36   95.90
 -15 -33  -3   52.16   26.05
  15  33   3   98.17   33.72
  15  33  -3  164.93   31.36
  15 -33  -3   -0.92   27.22
  15 -33  -3  126.08   64.16
 -15 -35  -3   -2.16   70.06
  15  35   3  162.59   76.67
  15  35  -3  349.53   74.67
  15 -35  -3  384.78   94.10
  15  37   3   40.55   25.64
 -15 -37  -3   -1.98   31.34
  15  37  -3  102.47   22.94
  15 -37  -3   -1.02   19.87
  15 -37  -3   81.95   68.11
  15  39   3   69.24   32.29
 -15 -39  -3    3.04   34.87
  15  39  -3  143.05   28.58
  15 -39  -3    0.45   24.89
  15 -39  -3   98.11   72.73
 -15 -41  -3   -5.21   38.86
  15  41  -3   96.69   33.25
  15 -41  -3   83.55   76.36
 -15 -43  -3    0.49   35.03
  15  43  -3   32.58   15.66
  15 -43  -3   -0.69   12.96
  15 -43  -3   16.92   74.58
 -15 -45  -3   -0.59   28.52
  15  45  -3   27.03   18.21
  15 -45  -3   -1.53   12.73
  15 -45  -3    2.02   77.04
  15  47  -3   18.69   20.27
  17   1   3  369.85   98.91
 -17  -1  -3  378.39   92.98
 -17  -1   3  357.52   92.81
  17   1  -3  396.11   99.24
  17  -1  -3  271.43   91.95
  17  -1   3  258.84   91.25
 -17  -3  -3  302.78  145.83
  17   3   3  485.25  128.23
 -17  -3   3  491.46  121.89
  17   3  -3  516.64  129.23
  17  -3  -3  530.37  121.86
  17   5   3  248.90   68.31
 -17  -5  -3  260.33   63.97
 -17  -5   3  271.42   64.47
  17   5  -3  245.64   68.99
  17  -5  -3  190.57   65.81
  17  -5   3  230.88   63.36
  17   7   3  148.06   42.00
 -17  -7  -3  116.31   37.80
 -17  -7   3  177.68   40.83
  17   7  -3  126.16   43.04
  17  -7  -3  125.36   41.21
  17  -7   3  128.34   39.34
  17   9   3  110.66   32.70
 -17  -9  -3   67.87   28.68
 -17  -9   3   79.00   31.74
  17   9  -3   96.86   32.82
  17  -9  -3   83.11   31.50
  17  -9   3   78.20   29.65
 -17 -11   3   33.49   11.79
  17  11   3   33.60   16.03
 -17 -11  -3   28.47   15.91
  17  11  -3   23.33   15.68
  17 -11  -3   45.38   20.94
  17  13   3   51.41   20.48
 -17 -13  -3   41.97   18.95
 -17 -13   3   53.00   22.69
  17  13  -3   44.99   20.57
  17 -13  -3   32.18   23.66
  17  15   3  189.29   49.62
 -17 -15  -3   83.54   43.81
 -17 -15   3  165.33   48.26
  17  15  -3  202.17   50.93
  17 -15  -3  119.02   50.67
  17 -15  -3  159.86   48.27
  17  17   3  148.09   42.67
 -17 -17  -3  114.93   39.20
  17  17  -3  154.58   43.98
  17 -17  -3  117.36   43.78
  17 -17  -3  126.88   43.06
 -17 -19  -3  512.54  150.80
  17  19  -3  616.95  133.38
  17 -19  -3  426.20  132.43
  17 -19  -3  384.53  125.99
 -17  19  -3  181.29  127.10
 -17 -21  -3  203.28   63.38
  17  21   3  280.36   64.13
  17  21  -3  231.33   64.26
  17 -21  -3  153.85   63.39
  17 -21  -3  185.77   62.97
  17  23   3  691.27  122.90
 -17 -23  -3  322.19  114.33
  17  23  -3  424.36  122.51
  17 -23  -3  289.24  121.29
  17 -23  -3  433.98  118.33
  17  25   3   83.72   27.19
 -17 -25  -3   23.61   28.35
  17  25  -3   61.04   27.67
  17 -25  -3   68.36   45.33
  17 -27  -3  295.40   88.78
  17  27   3  371.15   82.34
 -17 -27  -3  275.71   74.71
  17  27  -3  334.33   82.18
  17 -27  -3  188.33   80.66
  17  29   3   14.58   14.37
 -17 -29  -3   25.30   25.30
  17  29  -3   24.35   15.60
  17 -29  -3   11.77   15.85
  17 -29  -3   33.36   48.39
  17  31   3  127.11   32.90
 -17 -31  -3    0.67   31.30
  17  31  -3  135.93   30.78
  17 -31  -3   -0.98   26.75
  17 -31  -3  103.41   56.56
  17  33   3   16.61   17.73
 -17 -33  -3    3.26   28.27
  17  33  -3   17.09   13.18
  17 -33  -3    1.45   12.41
  17 -33  -3   15.02   53.83
  17  35   3    2.65   16.99
 -17 -35  -3    6.47   30.04
  17  35  -3   10.40   11.46
  17 -35  -3   -1.82    9.59
  17 -35  -3    3.18   55.64
  17  37   3    5.85   16.19
 -17 -37  -3    2.71   30.86
  17  37  -3    6.62   11.62
  17 -37  -3   -3.83    9.83
  17 -37  -3    3.18   58.89
  17  39   3   34.02   26.16
 -17 -39  -3   -4.96   33.92
  17  39  -3   85.35   22.14
  17 -39  -3   -2.50   18.38
  17 -39  -3  117.68   64.80
 -17 -41  -3  -12.62   34.23
  17  41  -3   29.06   15.26
  17 -41  -3    0.19   12.72
  17 -41  -3   10.94   64.14
 -17 -43  -3  -11.09   43.64
  17  43  -3  128.72   42.45
  17 -43  -3  104.27   74.57
  17  45  -3   29.49   23.82
  19   1   3  288.72   76.61
 -19  -1  -3  224.14   70.92
 -19  -1   3  220.38   70.84
  19   1  -3  286.36   76.98
  19  -1  -3  266.54   71.17
  19  -1   3  239.86   70.82
  19   3   3  443.50  119.48
 -19  -3  -3  465.43  113.33
 -19  -3   3  464.46  113.50
  19   3  -3  466.92  120.47
  19  -3  -3  471.48  114.31
  19  -3   3  412.06  112.72
 -19  -5  -3   62.53   15.46
  19   5   3   52.16   21.34
 -19  -5   3   60.73   23.88
  19   5  -3   51.68   21.58
  19  -5  -3   51.52   32.40
  19  -5   3   52.58   25.76
 -19  -7   3   82.13   24.25
  19   7   3   90.34   29.97
 -19  -7  -3   75.44   27.90
  19   7  -3   88.43   30.52
  19  -7  -3   77.01   33.83
  19  -7   3   86.52   32.25
 -19  -9  -3   12.46   14.97
  19   9   3   11.43   12.32
 -19  -9   3   11.64   19.63
  19   9  -3   15.36   12.28
  19  -9  -3   10.93   21.44
  19  -9   3    9.63   23.55
  19  11   3  485.81  116.74
 -19 -11  -3  467.68  111.27
 -19 -11   3  450.24  111.06
  19  11  -3  387.40  116.55
  19  13   3  182.19   51.38
 -19 -13  -3  184.11   49.53
 -19 -13   3  218.23   50.74
  19  13  -3  163.09   51.75
  19 -13  -3  138.92   49.45
  19  15   3   93.27   28.96
 -19 -15  -3   65.95   30.95
 -19 -15   3   74.73   31.62
  19  15  -3   78.42   29.74
  19 -15  -3   58.15   31.48
 -19 -17   3  130.73   34.16
  19  17   3  144.46   37.85
 -19 -17  -3   84.89   37.32
  19  17  -3  132.45   39.19
  19 -17  -3   71.84   38.96
  19 -17  -3  111.37   39.97
  19  19   3   36.08   18.29
 -19 -19  -3   28.86   23.39
  19  19  -3   25.87   17.09
  19 -19  -3   12.50   26.72
  19  21   3  465.85  105.34
 -19 -21  -3  294.72   98.39
  19  21  -3  332.76  105.00
  19 -21  -3  251.67   99.30
  19  23   3   73.06   24.92
 -19 -23  -3   48.06   27.72
  19  23  -3   55.44   23.58
  19 -23  -3   31.86   24.82
  19 -23  -3   50.20   44.55
  19  25   3  243.49   54.60
 -19 -25  -3  128.53   50.39
  19  25  -3  204.50   54.18
  19 -25  -3  100.97   53.94
  19 -25  -3  119.72   60.10
 -19 -27  -3  126.61   57.11
  19  27   3  213.45   60.80
  19  27  -3  197.65   60.53
  19 -27  -3  210.11   67.89
 -19 -29  -3    4.43   29.73
  19  29  -3   82.06   29.14
  19 -29  -3   54.69   37.92
  19  31   3  150.92   37.47
 -19 -31  -3   -1.85   33.14
  19  31  -3  159.40   35.36
  19 -31  -3    0.46   31.68
  19 -31  -3  143.48   56.59
  19  33   3    3.47   17.92
 -19 -33  -3   -4.68   26.19
  19  33  -3   20.70   14.41
  19 -33  -3    0.26   13.71
  19 -33  -3   -1.92   49.76
  19 -35  -3  133.88   47.57
  19  35   3   37.48   27.78
 -19 -35  -3   -0.12   30.78
  19  35  -3  112.49   25.87
  19 -35  -3   -0.31   21.40
  19  37   3    8.32   19.70
 -19 -37  -3    8.77   30.16
  19  37  -3   28.03   16.61
  19 -37  -3    1.48   13.42
  19 -37  -3   34.82   56.77
 -19 -39  -3    9.47   25.76
  19  39   3   63.47   40.22
  19  39  -3   95.17   32.47
  19 -39  -3   52.03   62.32
 -19 -41  -3    4.88   34.98
  19  41  -3   18.72   18.75
  19 -41  -3   10.72   61.74
 -21  -1  -3   71.75   25.93
  21   1   3   99.92   31.53
 -21  -1   3   74.49   31.35
  21   1  -3   90.48   31.86
  21  -1  -3   77.52   30.70
  21  -1   3   92.21   31.16
 -21  -3   3   12.63   14.10
  21   3   3    8.76   11.03
 -21  -3  -3    5.18   20.70
  21   3  -3    6.98   13.01
  21  -3  -3    7.00   19.75
  21  -3   3   14.72   25.41
  21   5   3  186.06   55.60
 -21  -5  -3  251.40   54.30
 -21  -5   3  215.08   52.97
  21   5  -3  190.45   56.10
  21  -5  -3  192.34   59.17
  21  -5   3  157.71   52.78
 -21  -7  -3   40.75   15.89
 -21  -7   3   61.01   16.30
  21   7   3   37.34   18.47
  21   7  -3   36.18   18.19
  21  -7  -3   23.68   29.84
  21  -7   3   35.11   24.29
  21   9   3  287.74   71.19
 -21  -9  -3  255.71   68.02
 -21  -9   3  205.33   66.49
  21   9  -3  235.04   71.43
  21  -9  -3  199.34   69.87
  21  -9   3  183.87   68.95
  21  11   3  275.80   72.86
 -21 -11  -3  298.21   70.06
 -21 -11   3  291.21   69.75
  21  11  -3  238.76   73.62
  21 -11  -3  237.20   70.46
  21  13   3  338.64   95.68
 -21 -13  -3  394.21   91.70
 -21 -13   3  408.15   92.08
  21  13  -3  367.63   96.84
  21 -13  -3  290.57   91.49
  21  15   3  196.81   56.13
 -21 -15  -3  193.03   54.32
 -21 -15   3  240.04   55.28
  21  15  -3  177.06   56.22
  21 -15  -3  214.00   56.17
  21  17   3   93.11   28.37
 -21 -17  -3   84.09   31.39
 -21 -17   3   63.40   31.30
  21  17  -3   58.56   27.75
  21 -17  -3   48.99   34.62
  21  19   3   58.13   25.18
 -21 -19  -3   63.68   37.20
  21  19  -3   53.15   23.83
  21 -19  -3   64.68   44.24
  21  21   3   10.04   14.42
 -21 -21  -3   11.70   28.96
  21  21  -3    6.72   11.90
  21 -21  -3    6.51   16.96
  21 -21  -3   -1.78   42.50
  21  23   3   68.41   24.58
 -21 -23  -3   54.72   29.05
  21  23  -3   60.63   23.71
  21 -23  -3   23.94   27.26
  21 -23  -3   81.25   47.73
  21 -25  -3   14.20   35.95
  21  25   3   12.03   12.13
 -21 -25  -3    4.15   24.70
  21  25  -3    9.62   13.21
  21 -25  -3    6.39   17.40
  21  27   3   18.26   14.27
 -21 -27  -3    1.41   25.56
  21  27  -3   25.72   15.19
  21 -27  -3    1.97   18.71
  21 -27  -3   21.74   48.67
  21  29   3   60.47   27.90
 -21 -29  -3    1.56   28.61
  21  29  -3   50.85   24.13
  21 -29  -3   30.38   38.20
  21  31   3   25.58   21.66
 -21 -31  -3   -0.98   27.79
  21  31  -3   28.42   18.35
  21 -31  -3   20.17   50.77
  21  33   3   44.81   39.59
 -21 -33  -3    0.00   36.20
  21  33  -3  149.19   38.95
  21 -33  -3  118.75   57.96
  21  35   3   10.67   25.61
 -21 -35  -3   -3.25   29.86
  21  35  -3   58.59   24.79
  21 -35  -3   40.29   52.94
  21  37   3  148.30   58.93
 -21 -37  -3   -2.85   47.53
  21  37  -3  194.41   54.04
  21 -37  -3  120.11   69.74
  21  39  -3   58.01   29.49
 -23  -1  -3   93.85   36.30
  23   1   3  137.22   40.77
 -23  -1   3  103.81   39.39
  23   1  -3  138.05   41.04
  23  -1  -3   73.76   39.39
  23  -1   3   96.10   39.96
  23   3   3  257.97   70.51
 -23  -3  -3  234.07   66.85
 -23  -3   3  300.25   67.25
  23   3  -3  257.00   70.99
  23  -3  -3  225.58   67.24
  23  -3   3  122.52   66.25
  23   5   3   88.34   29.00
 -23  -5  -3   88.82   30.97
 -23  -5   3   58.77   28.80
  23   5  -3   75.68   29.64
  23  -5  -3   60.90   41.71
  23  -5   3   45.49   31.72
  23   7   3  200.56   53.80
 -23  -7  -3  183.41   51.86
 -23  -7   3  185.41   50.98
  23   7  -3  158.75   53.94
  23  -7  -3  206.37   56.99
  23  -7   3  144.56   52.98
  23   9   3   54.52   21.06
 -23  -9  -3   25.34   25.23
 -23  -9   3   35.11   24.01
  23   9  -3   41.11   20.54
  23  -9  -3   20.46   34.70
  23  -9   3   30.93   28.66
 -23 -11   3   58.95   18.85
  23  11   3   52.75   21.94
 -23 -11  -3   37.33   27.00
  23  11  -3   57.66   23.08
  23 -11  -3   55.63   46.46
  23 -11   3   44.38   31.65
  23  13   3   86.81   27.98
 -23 -13  -3   77.26   31.15
 -23 -13   3   62.69   30.89
  23  13  -3   70.81   28.60
  23 -13  -3   39.20   36.28
 -23 -15  -3   15.82   24.80
 -23 -15   3   29.15   25.77
  23  15  -3   34.60   18.47
  23 -15  -3   46.95   33.24
 -23 -17  -3  187.69   86.46
 -23 -17   3  190.06   83.71
  23  17   3  361.48   81.92
  23  17  -3  254.58   81.24
  23 -17  -3  182.90   78.53
  23  19   3   30.79   18.54
 -23 -19  -3   28.21   35.34
  23  19  -3   18.14   17.14
  23 -19  -3    7.53   32.50
  23  21   3  283.03   74.61
 -23 -21  -3   15.56   71.13
  23  21  -3  269.00   73.52
  23 -21  -3  227.69   73.75
  23  23   3   78.77   25.94
 -23 -23  -3   -1.44   38.13
  23  23  -3   51.52   26.51
  23 -23  -3   51.09   48.66
  23  25   3  111.57   40.24
 -23 -25  -3    2.31   32.64
  23  25  -3  133.17   40.39
  23 -25  -3  100.64   58.19
  23  27   3   43.43   22.51
 -23 -27  -3    4.47   27.83
  23  27  -3   36.07   22.38
  23 -27  -3   32.85   51.91
  23  29   3   57.11   28.13
 -23 -29  -3    7.06   29.77
  23  29  -3   51.66   26.27
  23 -29  -3   58.21   54.29
  23  31   3   41.27   27.78
 -23 -31  -3    0.30   30.04
  23  31  -3   53.72   25.73
  23 -31  -3   55.93   56.16
  23  33   3    7.43   22.77
 -23 -33  -3   10.45   29.61
  23  33  -3    9.71   18.26
  23  35   3   10.51   26.10
  25   1   3  116.27   35.78
 -25  -1  -3   68.03   34.85
 -25  -1   3  101.89   34.95
  25   1  -3  106.93   35.67
  25  -1  -3   86.54   43.68
  25  -1   3   60.23   38.61
 -25  -3  -3   57.61   18.45
  25   3   3   40.24   20.20
 -25  -3   3   31.83   23.23
  25   3  -3   37.08   19.51
  25  -3  -3   34.83   35.92
  25  -3   3   38.57   30.24
 -25  -5  -3  249.17   65.82
  25   5   3  255.21   64.89
 -25  -5   3  218.09   60.16
  25   5  -3  202.99   63.84
  25  -5  -3  155.59   66.11
  25  -5   3  131.43   62.42
 -25  -7  -3   74.62   24.59
 -25  -7   3   78.26   23.27
  25   7   3   84.23   28.37
  25   7  -3   72.51   28.45
  25  -7  -3   49.25   43.04
  25  -7   3   44.30   35.50
 -25  -9   3   72.26   20.66
  25   9   3   68.43   24.37
 -25  -9  -3   52.89   28.97
  25   9  -3   56.19   25.15
  25  -9  -3   59.76   42.00
  25  -9   3   38.22   40.70
  25  11   3   12.32   12.68
 -25 -11  -3    8.88   23.69
 -25 -11   3   10.00   23.25
  25  11  -3   24.85   16.33
  25 -11  -3   -0.11   39.35
  25 -11   3    6.95   31.33
 -25 -13  -3   60.26   31.43
 -25 -13   3   64.86   30.74
  25  13  -3   70.64   28.46
  25 -13  -3   56.62   53.39
  25  15   3   58.41   25.43
 -25 -15  -3   73.31   37.64
 -25 -15   3   45.07   29.10
  25  15  -3   51.48   25.66
  25 -15  -3   24.45   40.09
 -25 -17   3   28.93   19.10
  25  17   3   46.45   23.53
 -25 -17  -3    7.03   35.32
  25  17  -3   47.30   23.69
  25 -17  -3   33.58   36.61
  25  19   3   89.83   31.83
 -25 -19  -3   16.14   38.93
  25  19  -3   75.64   33.32
  25 -19  -3   37.95   40.95
 -25 -21  -3   -1.23   36.80
  25  21  -3   40.90   22.99
  25 -21  -3   26.42   27.93
 -25 -23  -3    0.55   27.92
  25  23   3   57.46   24.91
  25  23  -3   55.82   26.94
  25 -23  -3   47.63   40.48
  25  25   3   15.52   16.35
 -25 -25  -3   10.57   37.76
  25  25  -3   22.52   20.66
  25 -25  -3   15.23   37.62
  25  27   3   60.63   27.89
 -25 -27  -3    0.76   39.72
  25  27  -3   31.42   23.28
  25  29   3   89.41   39.09
 -25 -29  -3   -1.87   38.49
  25  29  -3   92.65   34.62
  25  31   3    7.74   23.15
  27   1   3   10.67   19.22
 -27  -1  -3   16.95   22.80
 -27  -1   3   12.65   21.52
  27   1  -3   23.13   17.89
  27  -1  -3   25.71   35.38
  27  -1   3   15.98   34.14
  27   3   3   28.00   21.02
 -27  -3  -3   14.80   23.89
 -27  -3   3   15.70   22.39
  27   3  -3   25.21   20.22
  27  -3  -3    8.03   46.55
  27  -3   3   15.35   34.40
 -27  -5  -3   74.51   28.85
 -27  -5   3   72.39   27.68
  27   5  -3   59.33   28.65
  27  -5  -3   30.60   49.39
  27  -5   3   11.83   37.51
 -27  -7  -3  172.14   55.20
 -27  -7   3  214.06   53.90
  27   7  -3  201.82   57.45
  27  -7  -3  109.62   62.15
  27  -7   3  139.07   66.41
 -27  -9  -3   16.11   18.26
 -27  -9   3   27.60   18.02
  27   9   3    8.40   13.21
  27   9  -3   10.77   17.01
  27  -9  -3    0.25   40.77
 -27 -11   3   98.24   32.14
  27  11   3  136.49   38.30
 -27 -11  -3   20.53   35.71
  27  11  -3   94.40   37.47
  27 -11  -3   81.20   51.38
  27  13   3  105.53   32.54
 -27 -13  -3   -1.64   30.86
 -27 -13   3   59.77   27.13
  27  13  -3   63.58   30.25
  27 -13  -3   38.08   48.83
  27  15   3  112.65   34.70
 -27 -15  -3    9.77   36.26
 -27 -15   3   64.71   33.65
  27  15  -3   70.92   32.17
  27 -15  -3   41.47   49.74
  27  17   3   24.22   20.80
 -27 -17  -3   -1.03   36.83
 -27 -17   3   20.67   26.40
  27  17  -3   10.55   17.79
  27 -17  -3    8.25   46.26
 -27 -19  -3  -15.70   36.03
  27  19  -3   17.23   18.28
 -27 -21  -3    8.16   27.82
  27  21   3   49.31   24.82
  27  21  -3   35.70   24.46
  27  23   3   26.27   21.56
 -27 -23  -3    2.14   31.79
  27  25   3   22.15   25.81
 -29  -1   3   33.71   17.79
  29   1   3   48.26   25.70
 -29  -1  -3   48.75   26.81
  29   1  -3   54.37   27.96
 -29  -3   3   54.36   20.81
  29   3   3   44.87   25.48
 -29  -3  -3   43.79   28.47
  29   3  -3   75.53   30.06
 -29  -5   3  166.73   38.81
  29   5   3  115.58   42.17
 -29  -5  -3   41.35   39.42
  29   5  -3  141.80   44.83
 -29  -7   3    9.99   25.19
  29   7   3    7.29   13.57
 -29  -7  -3   -8.67   23.65
  29   7  -3   11.25   22.46
 -29  -9   3   16.99   25.40
  29   9   3   19.64   20.14
 -29  -9  -3   -0.96   36.34
  29   9  -3   11.46   19.16
 -29 -11   3    8.41   17.92
  29  11   3   17.56   23.49
 -29 -11  -3    2.46   36.76
  29  11  -3   20.53   20.03
 -29 -13  -3    1.67   28.67
 -29 -13   3   16.31   19.20
  29  13   3   14.11   23.32
 -29 -15   3    7.05   21.40
 -29 -15  -3  -15.44   37.85
 -29 -17   3   11.99   20.06
   0   0   4  789.46  183.56
   0   0  -4  650.35  182.81
   0   2   4    0.86    6.67
   0  -2  -4   -1.08    9.94
   0  -2   4    2.78    7.84
   0   4   4  594.56  156.85
   0  -4  -4  579.16  157.54
   0  -4   4  585.97  156.67
   0   4  -4  686.56  157.75
   0   6   4    2.74    6.69
   0  -6  -4    3.84   10.10
   0  -6   4    5.26    7.91
   0   6  -4    1.88    7.42
   0   8   4  350.72   85.19
   0  -8  -4  280.07   86.44
   0  -8   4  275.80   85.10
   0   8  -4  368.69   86.88
   0  10   4    4.19    7.05
   0 -10  -4    4.38   11.51
   0 -10   4    1.97    9.22
   0  10  -4    4.71    7.69
   0  10  -4    2.83   11.84
   0  12   4   37.17   16.04
   0 -12  -4   33.30   19.30
   0 -12   4   36.36   16.88
   0  12  -4   37.26   17.18
   0  12  -4   15.08   18.92
   0  14   4    2.15    6.95
   0 -14  -4    8.32   10.34
   0 -14   4    2.11    7.79
   0  14  -4    0.25    8.53
   0  14  -4   -3.88   19.84
   0  16   4  347.16   72.16
   0 -16  -4  161.94   73.17
   0  16  -4  251.45   73.05
   0  16  -4  184.43   66.60
   0  18   4   -1.29    9.38
   0 -18  -4   -0.60   10.49
   0  18  -4    0.92    6.42
   0  18  -4   16.46   27.17
   0  20   4 1057.66  235.84
   0  20  -4  848.23  236.06
   0  20  -4  474.37  224.80
   0  22   4    1.52   10.09
   0  22  -4    3.23    8.88
   0  22  -4   12.21   24.90
   0  24   4  376.19  103.76
   0  24  -4  377.46  102.83
   0  26   4    3.31   15.71
   0  26  -4   -0.06    8.54
   0  28  -4  327.38   90.81
   0  30   4    1.90   16.73
   0  30  -4    0.59    9.65
   0  32   4   61.10   43.89
   0 -32  -4    9.28   32.05
   0  32  -4  156.51   39.05
   0 -34  -4  -10.71   22.44
   0  34  -4   -2.32    9.84
   0 -36  -4   -4.35   31.90
   0  36  -4   71.56   26.83
   0  38  -4   -0.78   11.05
   0  40  -4  254.63   74.93
   0  42  -4    0.44   11.94
   0  44  -4  250.48   74.18
   0 -46  -4    8.08   23.49
   0  46  -4    5.20   17.33
   0  48  -4  158.08   53.56
   2   0   4    3.99    7.78
  -2   0  -4    0.96    8.78
   2   0  -4    3.56    7.33
  -2  -2  -4  132.09   38.60
  -2  -2   4  103.65   37.32
   2   2  -4  148.70   37.74
   2  -2  -4  122.30   37.40
  -2   2   4  116.70   36.90
  -2   2  -4  104.43   37.48
   2  -2   4  113.60   37.06
   2   4   4  179.16   49.63
  -2  -4  -4  172.94   50.95
  -2  -4   4  139.72   49.63
   2   4  -4  173.70   50.26
   2  -4  -4  176.30   50.24
  -2   4   4  179.52   49.59
  -2   4  -4  156.21   49.88
   2  -4   4  190.59   49.61
   2   6   4   83.30   23.86
  -2  -6  -4   52.63   25.54
  -2  -6   4   46.93   24.04
   2   6  -4   87.46   24.93
   2  -6  -4   78.84   24.79
  -2   6   4   55.07   24.09
  -2   6  -4   49.21   25.45
   2  -6   4   85.09   23.92
   2   8   4  460.99  108.32
  -2  -8  -4  358.60  109.79
  -2  -8   4  355.12  108.11
   2   8  -4  492.30  109.96
   2   8  -4  333.20  100.82
   2  -8  -4  498.20  110.20
  -2   8   4  342.82  107.89
   2  -8   4  412.85  108.11
   2  10   4   67.96   23.03
  -2 -10  -4   56.57   26.69
  -2 -10   4   62.11   23.01
   2  10  -4   58.22   23.92
   2  10  -4   33.06   21.15
   2 -10  -4   57.07   23.96
   2 -10  -4   36.05   19.09
  -2  10  -4   52.55   24.36
   2 -10   4   81.73   23.56
   2  12   4  272.40   69.20
  -2 -12  -4  187.72   70.93
  -2 -12   4  250.61   69.06
   2  12  -4  249.24   70.88
   2  12  -4  271.49   64.79
   2 -12  -4  238.72   70.99
   2 -12  -4  171.99   63.39
  -2  12   4  217.16   69.06
  -2  12  -4  217.26   70.71
   2 -12   4  354.38   69.87
   2  14   4    7.80    8.90
  -2 -14  -4    4.76   13.44
  -2 -14   4    6.25    9.08
   2  14  -4    7.29    9.36
   2 -14  -4    3.29    9.51
   2 -14  -4    8.27   20.04
  -2  14   4   10.06    8.76
  -2  14  -4    9.44   12.81
   2 -14   4    9.17   10.67
   2  16   4  206.60   57.03
  -2 -16  -4  165.39   59.95
   2  16  -4  249.17   59.01
   2  16  -4  132.30   53.40
   2 -16  -4  245.19   58.92
   2 -16  -4  185.02   55.28
  -2  16   4  205.12   57.00
  -2  16  -4  134.22   58.41
   2  18   4  240.18   57.12
   2  18  -4  188.45   58.05
   2  18  -4  148.86   55.57
   2 -18  -4  212.23   58.60
   2 -18  -4   88.89   53.29
  -2  18  -4   86.75   57.95
   2 -18   4  264.56   58.08
   2  20   4  309.90   66.79
   2  20  -4  218.60   66.86
   2  20  -4  138.47   61.91
   2 -20  -4  231.80   67.45
   2 -20  -4  132.42   64.15
   2 -20   4  186.73   66.83
   2  22   4  156.78   50.41
   2  22  -4  188.62   50.88
   2 -22  -4  176.36   50.90
   2 -22  -4   87.81   50.49
   2 -22   4  151.78   51.36
   2  24   4   11.64   13.38
   2  24  -4   11.16   12.10
   2 -24  -4   15.10   12.14
   2 -24   4   16.74   20.46
   2  26   4   68.73   29.32
   2  26  -4   95.29   29.11
   2 -26  -4   87.61   29.80
   2 -26   4   44.86   33.32
   2  28   4   99.91   46.07
  -2 -28  -4   43.19   37.53
  -2 -28  -4   12.57   36.20
   2  28  -4  179.24   44.13
   2 -28  -4  184.40   44.43
   2 -28   4   84.16   47.53
   2  30  -4   19.36   15.43
   2 -30  -4   23.45   15.10
   2 -30   4    8.48   21.33
   2  32   4  156.01   87.75
  -2 -32  -4   71.85   75.91
   2  32  -4  362.12   84.57
   2 -32  -4  362.39   84.69
   2  34   4    3.04   21.42
   2  34  -4   18.19   13.83
   2 -34  -4   14.43   16.09
  -2 -36  -4   45.82   82.22
   2  36  -4  358.81   89.60
   2 -36  -4  313.20   89.33
  -2 -38  -4    0.90   37.12
   2  38  -4   77.61   28.68
   2 -38  -4   67.71   28.45
   2  40  -4   58.72   24.88
   2 -40  -4   44.75   24.58
   2  42  -4   52.12   25.24
   2 -42  -4   52.51   25.21
   2  44  -4   52.68   21.77
  -2  44  -4   16.77   31.88
   2  46  -4   88.34   34.99
   2 -46  -4   76.15   36.78
   2  48  -4   47.55   27.49
   4   0   4  213.66   55.27
  -4   0  -4  132.87   54.43
   4   0  -4  259.86   55.03
  -4   0   4  158.48   53.65
   4   2   4   62.48   19.77
  -4  -2  -4   37.78   20.01
  -4  -2   4   34.22   19.58
   4   2  -4   48.15   19.38
  -4   2   4   46.74   19.38
  -4   2  -4   42.23   19.74
   4  -2   4   61.81   19.92
   4   4   4   88.35   29.08
  -4  -4  -4   70.69   30.82
  -4  -4   4   63.10   28.82
   4   4  -4   87.17   29.61
   4   4  -4   54.98   28.04
   4  -4  -4   95.87   30.09
  -4   4  -4   99.92   29.15
   4  -4   4  104.60   29.36
   4   6   4  324.35   76.51
  -4  -6  -4  226.83   77.67
  -4  -6   4  253.88   76.33
   4   6  -4  288.55   77.33
   4   6  -4  155.04   70.16
   4  -6  -4  327.67   77.81
  -4   6   4  235.26   75.77
  -4   6  -4  262.26   76.62
   4  -6   4  333.21   76.29
   4   8   4  102.19   30.60
  -4  -8  -4   81.37   33.02
  -4  -8   4   79.24   30.75
   4   8  -4  113.67   31.94
   4   8  -4   52.86   27.76
   4  -8  -4  112.99   32.24
  -4   8   4   80.42   30.29
  -4   8  -4   80.76   31.15
   4  -8   4  109.69   30.61
   4  10   4  280.82   66.85
  -4 -10  -4  182.49   68.95
  -4 -10   4  227.26   66.81
   4  10  -4  268.05   68.28
   4  10  -4  153.61   60.98
   4 -10  -4  252.97   68.40
   4 -10  -4  181.47   59.78
  -4  10  -4  183.22   67.82
   4 -10   4  290.03   66.86
   4  12   4   35.42   14.90
  -4 -12  -4   15.62   22.01
   4  12  -4   36.54   15.95
   4  12  -4   13.06   19.26
   4 -12  -4   34.50   16.28
   4 -12  -4   22.36   18.08
  -4  12   4   23.63   15.27
  -4  12  -4   16.30   16.61
   4 -12   4   49.37   15.97
   4  14   4  402.28   83.42
   4  14  -4  310.55   84.91
   4  14  -4  197.25   76.94
   4 -14  -4  323.04   85.02
   4 -14  -4  189.67   77.54
  -4  14   4  270.32   82.96
  -4  14  -4  241.97   84.55
   4  16   4  102.17   29.38
   4  16  -4   83.58   30.51
   4  16  -4   38.15   30.07
   4 -16  -4   90.54   30.56
   4 -16  -4   65.04   32.12
  -4  16   4   64.72   29.47
  -4  16  -4   55.15   32.21
   4 -16   4  133.05   31.36
   4  18   4  508.56  118.01
   4  18  -4  538.94  119.76
   4  18  -4  214.65  111.04
   4 -18  -4  533.28  119.90
   4 -18  -4  378.74  110.94
  -4  18  -4  242.36  118.93
   4  20  -4   68.15   22.83
   4  20  -4   46.09   27.53
   4 -20  -4   70.73   23.59
   4 -20  -4   27.39   23.50
  -4  20  -4   26.39   24.47
   4 -20   4   52.72   24.33
   4  22   4   16.76   12.62
  -4 -22  -4   11.67   18.34
   4  22  -4   13.07   12.39
   4 -22  -4   14.41   13.60
   4 -22  -4    4.97   20.47
   4  24   4  287.49   67.23
  -4 -24  -4   80.59   60.03
   4  24  -4  248.94   67.10
   4 -24  -4  233.76   66.95
   4 -24   4  146.14   70.99
   4  26   4   64.74   26.47
  -4 -26  -4   33.50   28.36
   4  26  -4   80.29   26.75
   4 -26  -4   80.11   26.95
   4 -26   4   32.55   32.67
   4  28   4   57.72   32.92
  -4 -28  -4   36.52   30.86
   4  28  -4  111.97   32.93
   4 -28  -4  104.89   32.94
   4  30   4  231.42   83.38
  -4 -30  -4   78.56   73.78
   4  30  -4  337.71   81.65
   4 -30  -4  311.35   81.46
   4  32   4   40.73   28.29
  -4 -32  -4   13.81   30.41
   4  32  -4   68.56   24.35
   4 -32  -4   58.52   24.59
   4  34   4  124.54   62.07
  -4 -34  -4   61.09   54.76
   4  34  -4  237.44   58.08
   4 -34  -4  200.95   57.78
   4  36   4    2.28   24.79
   4  36  -4   40.50   17.30
  -4 -38  -4   31.18   46.07
   4  38  -4  136.46   40.10
   4 -38  -4  168.28   40.16
  -4  38  -4   42.49   44.26
   4  40  -4   10.79   14.98
   4 -40  -4   15.43   14.05
  -4  40  -4   16.56   22.56
   4  42  -4  131.41   29.10
   4 -42  -4   -1.56   27.40
   4  44  -4   32.95   16.50
   4 -44  -4   -1.36   15.17
   4  46  -4   19.38   18.13
   4 -46  -4    1.28   16.20
   4  48  -4   45.50   21.72
   4 -48  -4   -2.27   19.10
   6   0   4   -0.66    7.68
   6   0   4    5.50   30.04
  -6   0  -4    0.94    8.07
   6   0  -4    0.89    7.55
   6   2   4  756.14  166.54
  -6  -2  -4  484.16  166.79
  -6  -2   4  472.29  166.13
   6   2  -4  792.94  167.23
   6  -2  -4  751.51  166.85
  -6   2   4  673.91  165.50
  -6   2  -4  599.45  165.33
   6   4   4   35.98   14.00
  -6  -4  -4   15.95   14.96
  -6  -4   4   14.75   13.71
   6   4  -4   32.56   14.36
   6   4  -4   17.09   22.61
   6  -4  -4   34.60   14.18
  -6   4   4   20.08   13.84
  -6   4  -4   21.16   14.10
   6  -4   4   37.65   14.14
   6   6   4  302.07   70.52
  -6  -6  -4  190.56   71.50
  -6  -6   4  216.46   70.65
   6   6  -4  278.23   71.34
   6   6  -4  196.33   65.37
   6  -6  -4  312.69   71.78
  -6   6  -4  214.59   70.14
   6  -6   4  278.62   70.23
   6   8   4   12.54   10.03
  -6  -8  -4    4.82   11.97
  -6  -8  -4   15.03   15.24
   6   8  -4   17.09   11.00
   6   8  -4    7.04   14.25
   6  -8  -4   12.65   11.45
  -6   8   4   10.75   11.06
  -6   8  -4    9.89   11.53
   6  -8   4   21.10   10.96
   6  10   4  182.40   46.02
  -6 -10  -4  128.58   41.76
   6  10  -4  188.42   47.52
   6  10  -4   98.87   41.79
   6 -10  -4  159.88   47.63
  -6  10   4  137.79   46.07
  -6  10  -4  123.95   46.42
   6  12   4   77.36   25.84
  -6 -12  -4   78.07   23.97
   6  12  -4   77.81   26.77
   6  12  -4   38.34   24.59
   6 -12  -4   76.17   27.85
   6 -12  -4   37.00   28.04
   6 -12  -4   21.69   20.88
  -6  12   4   61.44   26.37
  -6  12  -4   40.76   26.53
   6 -12   4  113.07   26.86
   6  14   4  325.82   72.02
  -6 -14  -4  247.64   65.32
   6  14  -4  293.56   73.61
   6  14  -4  135.25   66.24
   6 -14  -4  313.16   74.65
   6 -14  -4  165.57   65.96
  -6  14   4  244.82   72.29
  -6  14  -4  152.54   72.84
   6  16   4   17.41   10.55
   6  16  -4   18.91   12.60
   6  16  -4    8.07   18.24
   6 -16  -4   18.58   15.06
   6 -16  -4    7.64   36.42
   6 -16  -4    5.38   19.38
  -6  16   4    3.68   15.25
  -6  16  -4    4.81   14.25
   6 -16   4    7.16   12.37
   6  18   4  250.09   62.13
  -6 -18  -4  180.65   57.24
   6  18  -4  254.16   63.84
   6  18  -4  109.22   58.07
   6 -18  -4  261.93   64.00
   6 -18  -4  109.57   56.77
  -6  18  -4  126.41   63.51
   6 -18   4  238.34   66.18
   6  20   4  107.10   26.42
  -6 -20  -4   61.54   27.64
   6  20  -4   80.99   27.25
   6 -20  -4   79.50   26.84
   6 -20  -4   23.33   26.38
  -6  20  -4   33.24   28.14
   6 -20   4   23.76   31.08
   6  22   4  659.41  147.94
  -6 -22  -4  347.70  138.62
   6  22  -4  484.01  148.41
   6  24   4   11.52   14.02
   6  24  -4    6.67   11.31
   6 -24  -4   10.15   12.97
   6  26   4  313.91  102.11
  -6 -26  -4  219.53   94.23
   6  26  -4  474.07  102.90
   6 -26  -4  360.09  102.34
   6  28   4    9.17   13.84
   6  28  -4   22.61   14.08
   6 -28  -4   19.30   13.59
   6  30   4  114.32   45.30
  -6 -30  -4   52.88   43.12
   6  30  -4  167.73   44.33
   6 -30  -4  130.60   43.47
   6  32   4    4.11   15.74
  -6 -32  -4   -3.67   29.35
   6  32  -4    5.28   10.41
   6 -32  -4    3.20    9.95
   6  34   4   41.83   33.45
  -6 -34  -4   30.03   39.80
   6  34  -4   89.68   30.25
   6 -34  -4   88.43   29.29
   6  36   4    0.99   15.99
  -6 -36  -4    4.50   34.23
   6  36  -4    2.74   10.48
  -6  36  -4    3.70   22.64
   6  38   4    0.98   26.75
  -6 -38  -4   -1.34   38.06
   6  38  -4   84.34   20.02
   6 -38  -4    0.59   17.78
   6  40  -4    7.37   12.08
   6 -40  -4    3.33   12.11
  -6  40  -4    5.62   32.50
   6  42  -4  282.52   47.53
   6 -42  -4    0.28   44.20
   6  44  -4   17.75   17.01
   6 -44  -4    1.95   14.68
   6  46  -4  245.96   46.02
   6 -46  -4    4.43   42.34
   6  48  -4    7.80   17.57
   8   0   4   23.37   13.85
   8   0   4   19.92   33.97
   8   2   4    7.78    9.83
  -8  -2  -4    4.32   17.88
   8   2  -4   12.35   10.30
   8   2  -4   -1.53   29.28
   8  -2  -4    7.98    9.62
  -8   2  -4    5.92    8.88
   8  -2   4   11.77    9.99
   8   4   4   55.84   19.27
  -8  -4  -4   47.19   24.47
   8   4  -4   59.66   19.64
   8   4  -4   23.46   24.63
   8  -4  -4   49.57   19.45
  -8   4   4   38.61   19.41
  -8   4  -4   26.17   18.44
   8  -4   4   54.61   19.25
   8   6   4  201.82   52.28
  -8  -6  -4  247.16   49.94
   8   6  -4  192.50   53.02
   8   6  -4  120.57   49.78
   8  -6  -4  204.41   53.21
  -8   6   4  179.40   52.46
  -8   6  -4  132.05   51.62
   8   8   4  142.15   38.98
  -8  -8  -4  141.11   35.75
   8   8  -4  151.22   40.12
   8   8  -4   76.32   36.09
   8  -8  -4  150.51   40.71
  -8   8   4  127.90   39.96
  -8   8  -4   76.79   38.51
   8  10   4  424.46  110.60
  -8 -10  -4  433.33  104.41
   8  10  -4  506.55  112.28
   8  10  -4  298.18  104.21
   8 -10  -4  433.07  112.55
  -8  10   4  428.54  111.51
  -8  10  -4  265.51  110.17
   8 -10   4  515.70  112.10
   8  12   4   13.21   10.26
  -8 -12  -4   14.24   19.13
   8  12  -4   14.19   11.81
   8  12  -4    9.20   16.94
   8 -12  -4   15.18   12.14
   8 -12  -4   10.26   16.37
   8 -12  -4   10.28   13.27
  -8  12  -4    5.06   11.67
   8  14   4  324.93   66.78
  -8 -14  -4  243.17   62.30
   8  14  -4  258.71   67.75
   8  14  -4  133.20   61.16
   8 -14  -4  275.21   68.77
   8 -14  -4  144.60   62.11
   8 -14  -4  167.05   61.25
  -8  14  -4  119.96   65.94
   8 -14   4  232.46   69.39
   8  16   4  181.49   37.75
  -8 -16  -4   97.63   36.80
   8  16  -4  143.36   39.18
   8 -16  -4  124.03   40.27
   8 -16  -4   82.91   36.63
  -8  16  -4   52.71   37.98
   8 -16   4   73.60   42.55
   8  18   4  110.98   27.44
  -8 -18  -4   77.70   31.87
   8  18  -4  104.74   29.49
   8 -18  -4   90.26   29.21
   8 -18  -4   52.12   41.32
   8 -18  -4   49.12   31.18
  -8  18  -4   27.95   29.31
   8 -18   4   37.56   33.74
   8  20   4   60.92   19.23
  -8 -20  -4   40.54   28.53
   8  20  -4   57.37   21.26
   8 -20  -4   47.21   21.84
   8 -20  -4   19.26   45.54
   8 -20  -4   17.89   25.64
  -8  20  -4   14.53   22.64
   8  22   4  124.11   34.61
   8  22  -4   94.55   34.45
   8 -22  -4   77.08   34.33
   8 -22  -4    1.45   57.19
   8  24   4  106.78   32.36
   8  24  -4   79.09   31.55
   8 -24  -4   71.29   33.03
   8  26   4   69.13   28.42
  -8 -26  -4   43.45   29.55
   8  26  -4   99.28   29.89
   8 -26  -4   69.87   29.09
   8  28   4   46.78   21.26
  -8 -28  -4   21.05   30.73
   8  28  -4   71.96   21.79
   8 -28  -4   45.95   21.76
  -8  28  -4   18.35   27.08
   8  30   4  162.81   57.18
  -8 -30  -4  130.15   53.45
   8  30  -4  264.19   57.29
  -8  30  -4  139.95   60.36
   8  32   4   11.95   17.08
  -8 -32  -4   -1.81   27.01
   8  32  -4   12.75   12.55
  -8  32  -4    7.27   23.74
  -8 -34  -4    5.44   41.31
   8  34  -4  276.81   44.98
   8 -34  -4    2.06   41.33
  -8  34  -4  131.95   48.35
   8  36   4   21.35   23.37
  -8 -36  -4   -6.84   35.31
   8  36  -4   70.70   19.51
   8 -36  -4    2.59   17.51
   8  38   4   31.87   31.17
   8  38  -4  124.72   27.84
   8 -38  -4    1.09   25.62
  -8  38  -4   75.77   51.16
   8  40  -4   29.10   15.33
   8 -40  -4    0.62   16.11
   8  42  -4   70.00   20.90
   8 -42  -4   -4.89   20.47
   8  44  -4   91.83   26.02
   8 -44  -4   -6.70   23.21
   8  46  -4   24.27   21.23
  10   0   4    2.48    8.74
  10   0  -4    4.30    7.74
 -10   0   4    2.68   10.67
  10   2   4  297.43   77.28
 -10  -2  -4  349.12   74.83
  10   2  -4  345.61   77.92
  10   2  -4  268.00   76.89
  10  -2  -4  283.01   76.78
 -10   2   4  243.53   77.29
 -10   2  -4  232.31   76.69
  10   4   4   87.27   26.47
 -10  -4  -4   90.32   27.17
  10   4  -4   89.17   27.19
  10   4  -4   30.45   31.13
  10  -4  -4   69.90   26.44
 -10   4  -4   50.01   26.19
  10   6   4  127.98   34.67
 -10  -6  -4  105.61   32.97
  10   6  -4  123.46   35.01
  10  -6  -4  105.63   34.87
 -10   6  -4   79.52   33.86
  10  -6   4   98.03   34.78
  10   8   4  442.60  104.27
 -10  -8  -4  297.00   97.48
  10   8  -4  419.96  105.10
  10   8  -4  160.01   97.74
  10  -8  -4  337.77  105.12
  10  10   4  120.56   30.39
 -10 -10  -4  115.95   33.27
  10  10  -4  105.98   31.31
  10  10  -4   29.68   29.04
  10 -10  -4   95.96   31.76
  10 -10  -4   52.67   23.96
 -10  10   4   36.55   32.39
  10  12   4  483.48  114.68
 -10 -12  -4  464.14  108.80
  10  12  -4  480.86  116.06
  10 -12  -4  348.04  116.30
  10 -12  -4  141.87  105.84
  10  14   4   32.45   15.66
 -10 -14  -4   18.67   24.94
  10  14  -4   24.45   16.01
  10 -14  -4   25.84   18.12
  10 -14  -4   18.91   23.54
  10 -14  -4   10.48   20.91
  10  16   4  144.78   37.14
 -10 -16  -4   97.27   36.69
  10  16  -4  114.82   38.49
  10 -16  -4   95.37   39.70
  10 -16  -4   66.14   39.70
  10 -16  -4   34.71   36.96
  10  18   4  359.62   85.90
 -10 -18  -4  273.50   81.90
  10  18  -4  340.28   87.52
  10 -18  -4  275.59   87.92
  10 -18  -4  157.53   84.20
  10 -18  -4   87.57   78.61
  10  20   4  139.42   48.87
 -10 -20  -4  125.03   48.28
  10  20  -4  197.92   50.98
  10 -20  -4  180.22   62.62
  10  22   4  252.99   57.06
 -10 -22  -4  171.26   55.50
  10  22  -4  259.25   57.90
  10 -22  -4  198.60   57.84
  10 -22  -4  152.12   66.02
 -10  22  -4   65.09   56.01
  10  24   4   78.96   27.05
 -10 -24  -4   38.14   38.44
  10  24  -4   60.36   26.31
  10 -24  -4   54.77   28.14
  10 -24  -4   52.59   54.08
  10  26   4  231.58   55.67
 -10 -26  -4  102.41   51.15
  10  26  -4  184.11   55.52
  10 -26  -4  142.23   55.16
  10 -26  -4   81.72   74.55
  10  28   4  110.50   26.65
 -10 -28  -4   49.35   36.25
  10  28  -4   97.10   26.68
  10 -28  -4   39.47   25.26
  10 -28  -4   26.67   66.29
 -10  28  -4   16.61   30.99
  10  30   4   49.62   20.36
 -10 -30  -4   60.21   35.58
  10  30  -4   85.14   20.90
  10 -30  -4   -0.45   18.41
  10 -30  -4   12.01   75.51
 -10  30  -4   18.55   24.09
  10  32   4  324.89   56.60
 -10 -32  -4    7.48   48.94
  10  32  -4  363.29   54.69
  10 -32  -4    0.97   50.83
  10 -32  -4   64.27   93.97
 -10  32  -4   75.44   54.05
  10  34   4   24.12   19.05
 -10 -34  -4   -1.90   30.58
  10  34  -4   32.26   14.43
  10 -34  -4    1.52   13.53
 -10  34  -4    2.21   23.12
  10  36   4   43.25   30.29
 -10 -36  -4    9.15   28.01
  10  36  -4  136.17   26.98
  10 -36  -4   -0.68   25.71
  10  38   4    8.47   20.16
 -10 -38  -4   -4.88   36.90
  10  38  -4   41.08   15.73
  10 -38  -4   -2.51   16.25
  10  40   4   19.73   24.94
  10  40  -4   63.12   19.81
  10 -40  -4   -1.29   21.70
  10  42  -4  123.88   30.65
  10 -42  -4    0.04   27.50
  10  44  -4   60.70   30.08
  10  46  -4   20.70   20.71
  12   0   4 1009.48  255.46
  12   0   4  746.23  249.41
 -12   0  -4 1122.16  246.87
  12   2   4   63.76   24.82
  12   2   4   25.32   55.81
 -12  -2  -4   92.66   29.19
 -12  -2   4   77.32   29.99
  12   2  -4   67.12   25.02
  12   2  -4   35.03   36.95
  12   4   4  230.66   59.96
 -12  -4  -4  214.44   56.81
 -12  -4   4  198.23   58.47
  12   4  -4  239.52   60.69
  12  -4  -4  162.65   59.17
  12   6   4   20.44   13.52
 -12  -6  -4   16.49   20.60
  12   6  -4   20.93   13.94
  12   8   4   20.80   13.35
 -12  -8  -4   30.19   25.63
  12   8  -4   20.38   13.42
  12  -8  -4   15.94   13.36
  12  10   4   63.19   21.61
 -12 -10  -4   47.25   26.11
  12  10  -4   58.57   22.14
  12 -10  -4   38.02   22.90
  12 -10  -4   22.67   19.44
  12  12   4   35.83   17.72
 -12 -12  -4   30.23   24.07
  12  12  -4   42.80   18.08
  12 -12  -4   28.09   17.94
  12 -12  -4   19.41   20.33
  12  14   4   68.99   23.72
 -12 -14  -4   49.70   27.69
  12  14  -4   63.16   24.18
  12 -14  -4   42.80   25.53
  12 -14  -4   40.34   25.54
  12  16   4  302.11   78.27
 -12 -16  -4  257.82   75.36
  12  16  -4  296.66   79.68
  12 -16  -4  246.08   80.35
  12  18   4   38.87   16.22
 -12 -18  -4   18.29   34.18
  12  18  -4   34.58   18.23
  12 -18  -4   25.03   20.32
  12 -18  -4   18.23   32.85
  12  20   4  135.05   51.10
 -12 -20  -4  195.03   53.14
  12  20  -4  223.69   53.59
  12 -20  -4  170.10   54.07
  12 -20  -4  127.75   54.13
  12  22   4   24.08   16.21
  12  22  -4   22.39   15.64
  12 -22  -4   13.95   15.44
  12 -22  -4   13.56   35.70
  12  24   4  507.88  120.24
 -12 -24  -4  248.11  113.81
  12  24  -4  420.50  120.55
  12 -24  -4  292.83  118.24
  12  26   4   92.28   25.18
 -12 -26  -4   38.71   32.90
  12  26  -4   75.80   25.10
  12 -26  -4   -4.38   24.96
  12 -26  -4   64.41   52.18
  12  28   4  112.46   33.37
 -12 -28  -4  -11.13   34.63
  12  28  -4  169.80   34.78
  12 -28  -4    2.10   32.29
  12 -28  -4  143.75   63.66
  12  30   4    2.88   10.65
 -12 -30  -4    8.87   28.82
  12  30  -4    3.25   13.43
  12 -30  -4   -2.72   64.28
  12  32   4   94.69   30.25
 -12 -32  -4   -6.13   36.23
  12  32  -4   97.55   26.56
  12 -32  -4    2.21   24.39
  12 -32  -4   68.14   72.35
  12  34   4    2.29   16.62
 -12 -34  -4   -3.18   28.88
  12  34  -4    2.82   10.91
  12 -34  -4    2.00   13.93
  12 -34  -4   11.43   75.64
  12  36   4    9.94   20.47
 -12 -36  -4   -0.41   26.21
  12  36  -4   33.70   15.14
  12 -36  -4   -0.17   17.26
  12 -36  -4   23.82   81.58
  12  38   4    6.87   19.44
  12  38  -4   29.84   12.93
  12 -38  -4   -1.31   16.39
  12 -38  -4   14.20   85.90
  12  40   4   40.28   43.55
  12  40  -4  255.65   42.74
  12 -40  -4    4.39   39.74
  12  42  -4   10.24   18.21
  12  44  -4  129.20   47.16
  14   0   4    3.69    9.90
 -14   0  -4    2.46   22.48
  14   2   4   41.38   18.86
 -14  -2  -4   32.63   24.63
 -14  -2   4   44.32   27.63
  14   2  -4   39.73   17.99
  14   4   4  312.89   83.61
 -14  -4  -4  224.02   78.60
 -14  -4   4  226.01   79.94
  14   4  -4  317.36   84.20
 -14  -6   4   47.91   20.72
  14   6   4   37.25   18.18
 -14  -6  -4   48.83   24.70
  14   6  -4   36.82   18.62
  14   8   4  398.35  102.68
 -14  -8  -4  253.19   97.22
  14   8  -4  384.98  103.03
  14  10   4  235.96   60.47
 -14 -10  -4  175.83   58.25
  14  10  -4  186.16   60.73
  14  12   4  420.15   97.27
 -14 -12  -4  339.62   94.82
  14  12  -4  379.42   97.94
  14 -12  -4  285.77   98.37
  14 -12  -4  208.17   90.16
  14  14   4   46.64   18.92
 -14 -14  -4   40.06   27.66
  14  14  -4   29.18   18.71
  14 -14  -4   15.51   24.40
  14  16   4  369.34   94.76
 -14 -16  -4  339.19   92.12
  14  16  -4  417.68   96.27
  14 -16  -4  265.73   96.99
  14 -16  -4  218.92   90.29
  14  18   4   46.92   21.64
 -14 -18  -4   41.12   33.34
  14  18  -4   71.43   23.67
  14 -18  -4   45.14   26.25
  14 -18  -4   37.02   28.87
  14  20   4  127.39   38.64
 -14 -20  -4  110.37   49.20
  14  20  -4  145.73   40.31
  14 -20  -4   93.93   41.54
  14 -20  -4   21.10   46.10
  14  22   4   56.49   21.29
 -14 -22  -4    5.40   32.53
  14  22  -4   43.26   20.60
  14 -22  -4   24.10   22.23
  14 -22  -4   16.38   42.80
  14  24   4   11.70   14.35
 -14 -24  -4    1.53   32.62
  14  24  -4   10.20   12.65
  14 -24  -4   -1.54   12.76
  14 -24  -4    8.18   37.70
  14  26   4    3.82   11.74
 -14 -26  -4    4.21   35.35
  14  26  -4    1.08   11.46
  14 -26  -4   -0.16   14.97
  14 -26  -4    2.30   41.37
  14  28   4  126.18   35.56
 -14 -28  -4    0.00   39.60
  14  28  -4  182.75   36.84
  14 -28  -4   -1.74   34.81
  14 -28  -4  109.46   63.12
  14  30   4   16.19   13.07
 -14 -30  -4   -1.35   27.96
  14  30  -4   16.73   14.23
  14 -30  -4   -3.90   13.16
  14 -30  -4   24.77   60.16
 -14 -32  -4   -3.10   51.26
  14  32  -4  184.84   51.62
  14 -32  -4  108.63   89.68
  14  34   4   44.13   33.86
 -14 -34  -4   10.53   35.62
  14  34  -4  110.42   32.01
  14 -34  -4  100.80   86.88
  14  36   4   56.47   37.84
  14  36  -4  203.49   36.15
  14 -36  -4   -5.01   32.93
  14 -36  -4  182.84   81.24
  14  38   4    9.37   24.71
  14  38  -4    5.29   17.08
  14  40   4   47.05   43.39
  14  40  -4  116.74   37.39
  14  42  -4   91.67   39.87
  16   0   4  129.67   39.65
 -16   0  -4   73.40   39.59
  16   2   4   40.90   18.90
 -16  -2  -4   49.56   26.90
 -16  -2   4   57.50   27.41
  16   2  -4   34.71   19.17
 -16  -4  -4  113.31   49.16
  16   4   4  192.93   51.44
 -16  -4   4  172.23   52.30
  16   4  -4  158.29   51.62
  16   6   4  231.02   65.06
 -16  -6  -4  178.56   62.26
 -16  -6   4  176.37   64.06
  16   6  -4  240.30   65.81
  16   8   4  121.40   36.35
 -16  -8  -4  100.91   39.28
 -16  -8   4  103.13   42.90
  16   8  -4  111.18   37.07
  16  -8  -4   42.22   31.61
  16  10   4  196.87   53.96
 -16 -10  -4  156.81   53.37
  16  10  -4  178.99   54.85
  16 -10  -4  106.39   51.64
  16  12   4   21.07   13.77
 -16 -12  -4    8.39   26.56
  16  12  -4    9.64   12.64
  16 -12  -4    5.52   26.17
  16  14   4  196.02   51.59
 -16 -14  -4  154.17   51.87
  16  14  -4  154.22   51.68
  16 -14  -4   99.60   50.85
  16  16   4    3.92    8.06
 -16 -16  -4    8.64   27.75
  16  16  -4    1.01   10.19
  16 -16  -4    1.40   11.93
  16 -16  -4    1.25   23.29
  16  18   4  129.81   35.49
 -16 -18  -4   12.10   46.94
  16  18  -4  126.04   36.59
  16 -18  -4   72.96   38.87
  16 -18  -4   47.11   38.26
  16  20   4  264.14   66.24
 -16 -20  -4    1.12   63.33
  16  20  -4  231.97   66.70
  16 -20  -4  146.56   68.45
  16  22   4   76.04   26.78
 -16 -22  -4   -4.26   36.59
  16  22  -4   76.46   26.24
  16 -22  -4   39.45   29.08
  16 -22  -4   39.81   42.35
  16  24   4  259.40   57.99
 -16 -24  -4    9.76   57.13
  16  24  -4  153.86   57.00
  16 -24  -4   53.30   57.57
  16  26   4   22.86   16.99
 -16 -26  -4    2.57   37.80
  16  26  -4   36.16   16.81
  16 -26  -4    3.19   21.13
  16 -26  -4   23.65   49.33
  16  28   4   95.67   26.13
 -16 -28  -4   -6.92   41.52
  16  28  -4   83.17   26.46
  16 -28  -4    0.17   28.16
  16 -28  -4   71.25   56.87
  16  30   4   66.31   25.61
  16  30  -4   96.18   26.41
  16 -30  -4   -0.75   28.08
  16 -30  -4   72.88   60.79
  16  32   4    6.18   17.12
 -16 -32  -4    6.79   30.57
  16  32  -4   14.84   14.06
  16 -32  -4   -3.45   16.34
  16 -32  -4    1.52   60.27
  16  34   4   50.93   36.26
  16  34  -4  109.95   34.05
  16  36   4    6.25   22.98
  16  36  -4   17.71   17.70
  16  38   4   41.58   36.83
  16  38  -4   80.96   30.82
  16  40   4   -4.72   25.43
  16  40  -4    0.00   15.36
  18   0   4    0.34    9.90
 -18   0  -4    6.26   21.85
 -18  -2  -4  169.05   63.88
  18   2   4  223.96   63.35
 -18  -2   4  250.78   61.74
  18   2  -4  219.86   63.50
  18   4   4   13.99   12.23
 -18  -4  -4    5.14   21.63
 -18  -4   4   15.80   30.81
  18   4  -4    8.66   12.52
  18   6   4  282.78   72.99
 -18  -6  -4   94.89   67.23
 -18  -6   4  246.25   73.42
  18   6  -4  279.97   73.49
  18  -6  -4  103.34   67.29
 -18  -8   4   32.65   24.85
  18   8   4   33.92   17.79
 -18  -8  -4   -1.50   23.98
  18   8  -4   35.57   17.69
  18  10   4   18.75   14.32
 -18 -10  -4   -1.57   23.20
  18  10  -4   16.40   13.78
  18  12   4   90.30   29.22
 -18 -12  -4    7.33   29.94
  18  12  -4   81.17   29.54
  18 -12  -4   23.95   36.17
  18  14   4   66.97   25.21
 -18 -14  -4   -2.15   28.74
  18  14  -4   82.47   26.71
  18 -14  -4   40.98   38.72
  18  16   4   20.48   12.86
 -18 -16  -4    3.09   24.94
  18  16  -4   18.48   14.29
  18 -16  -4    5.46   28.15
  18  18   4  125.16   40.50
 -18 -18  -4   -1.71   42.34
  18  18  -4  151.41   41.46
  18 -18  -4   58.28   49.76
  18  20   4   73.79   23.66
 -18 -20  -4   12.11   37.16
  18  20  -4   48.56   22.11
  18 -20  -4   18.70   26.99
  18 -20  -4   27.47   33.28
  18  22   4  216.42   49.06
 -18 -22  -4   -0.33   50.12
  18  22  -4  168.92   48.01
  18 -22  -4   83.48   52.55
  18 -22  -4   66.83   49.74
  18  24   4   23.77   18.17
 -18 -24  -4   -2.97   37.09
  18  24  -4   17.76   15.79
  18 -24  -4   15.16   54.68
  18  26   4  161.89   51.66
 -18 -26  -4   17.27   55.20
  18  26  -4  192.94   52.07
  18 -26  -4  107.31   63.72
  18  28   4   10.95   14.14
 -18 -28  -4    3.05   40.58
  18  28  -4   19.58   15.35
  18 -28  -4    4.09   60.50
  18  30   4  106.41   37.33
 -18 -30  -4    7.88   48.60
  18  30  -4  107.67   37.01
  18  32   4    7.22   20.78
  18  32  -4   15.77   19.79
  18  34   4    8.28   25.54
  18  34  -4    7.41   18.01
  18  36   4    5.60   23.72
  18  36  -4   19.67   18.37
  20   0   4   35.70   17.63
 -20   0  -4    1.09   17.36
  20   2   4   26.17   15.91
 -20  -2  -4   -3.29   23.25
 -20  -2   4   -2.77   23.38
  20   2  -4   30.34   16.25
  20   4   4   24.50   14.90
 -20  -4  -4    4.46   22.96
 -20  -4   4    0.10   27.79
  20   4  -4   23.97   15.16
  20  -4  -4   -0.79   24.12
  20   6   4   86.22   26.86
 -20  -6  -4    3.05   27.50
 -20  -6   4   -0.05   28.15
  20   6  -4   66.44   26.85
  20   8   4   14.52   14.00
 -20  -8  -4    2.72   24.31
 -20  -8   4   12.15   33.27
  20   8  -4   14.45   13.32
  20  10   4  351.55   80.44
 -20 -10  -4    1.96   72.32
 -20 -10   4    6.37   75.95
  20  10  -4  309.10   80.23
  20 -10  -4  119.26   80.70
 -20 -12  -4   -4.45   18.46
  20  12   4   14.71   12.24
  20  12  -4    8.38   12.56
  20 -12  -4   -4.15   35.67
 -20 -14  -4    1.52   74.07
  20  14   4  308.18   74.70
  20  14  -4  275.95   75.55
  20 -14  -4  103.06   76.15
  20  16   4   14.70   12.21
 -20 -16  -4    1.51   26.00
  20  16  -4   17.69   14.28
  20 -16  -4   -4.40   39.74
  20  18   4  103.38   32.41
 -20 -18  -4    0.06   33.73
  20  18  -4   89.17   31.88
  20 -18  -4   43.23   40.60
  20  20   4    8.50   14.83
 -20 -20  -4   -3.94   37.22
  20  20  -4    8.79   12.28
  20 -20  -4   -2.46   31.70
 -20 -22  -4    3.81   29.28
  20  22   4   14.59   16.41
  20  22  -4    9.24   13.37
  20  24   4   25.42   17.94
 -20 -24  -4    9.73   38.89
  20  24  -4   20.33   16.45
  20  26   4   21.07   15.46
 -20 -26  -4    1.69   40.08
  20  26  -4   18.94   16.14
  20  28   4   20.31   19.92
  20  28  -4   30.88   22.04
  20  30   4   83.55   35.41
  20  30  -4   79.17   34.62
  20  32   4   12.29   21.71
  20  32  -4    9.04   19.49
  20  34   4   49.28   32.20
  22   0   4    2.84   10.92
 -22   0  -4   -3.78   23.77
  22   2   4  206.29   53.87
 -22  -2  -4   -7.10   48.81
 -22  -2   4   -6.29   48.58
  22   2  -4  197.04   53.80
 -22  -4  -4   -2.11   22.12
  22   4   4   98.54   30.67
 -22  -4   4    4.34   34.94
  22   4  -4   86.91   30.48
 -22  -6  -4   -4.59   19.97
  22   6   4   79.41   28.23
 -22  -6   4   -8.83   37.59
  22   6  -4   82.89   28.03
 -22  -8  -4   -7.01   23.43
  22   8   4   92.75   30.30
 -22  -8   4   -1.14   39.00
  22   8  -4   86.49   30.02
 -22 -10  -4    4.00   21.00
 -22 -10   4    0.39   27.59
  22  10   4    3.73    8.86
  22  10  -4   -1.08   13.63
 -22 -12  -4    0.69   24.69
  22  12   4   91.29   31.56
  22  12  -4   94.08   31.98
  22  14   4    0.27    8.59
 -22 -14  -4   12.62   27.15
  22  14  -4    0.73   10.95
  22  16   4   40.84   19.35
 -22 -16  -4    6.67   28.47
  22  16  -4   40.71   20.58
  22  18   4   59.94   24.09
 -22 -18  -4    4.85   29.25
  22  18  -4   36.37   22.30
  22  20   4   52.00   23.91
 -22 -20  -4    1.13   30.09
  22  20  -4   38.57   22.07
  22  22   4  253.52   59.45
 -22 -22  -4    8.57   58.12
  22  22  -4  136.96   54.36
  22  24   4    2.04   12.48
  22  24  -4   -7.00   15.42
  22  26   4   42.34   24.47
  22  26  -4   44.16   25.24
  22  28   4   24.21   21.75
  22  28  -4   52.05   25.31
  24   0   4   74.32   26.87
 -24   0  -4   -0.16   29.10
  24   2   4   15.77   12.82
 -24  -2  -4   -5.52   24.81
 -24  -2   4   -2.99   24.76
  24   2  -4   19.48   14.86
  24   4   4  170.79   46.07
 -24  -4  -4   -9.73   41.95
 -24  -4   4   -1.03   45.40
  24   4  -4  153.28   45.54
  24   6   4   45.19   20.46
 -24  -6  -4   -5.63   26.39
 -24  -6   4    1.81   35.45
 -24  -8  -4   -5.88   17.27
  24   8   4   47.26   19.84
 -24  -8   4    0.22   36.51
  24   8  -4   44.15   20.97
  24  10   4    8.28   11.91
 -24 -10  -4    9.49   26.87
 -24 -10   4   -1.36   35.93
  24  10  -4    3.78   12.82
  24  12   4    1.11    9.33
 -24 -12  -4   -1.16   26.99
  24  12  -4    4.54   12.30
  24  14   4   64.98   29.22
 -24 -14  -4    8.97   32.79
  24  14  -4   89.17   29.40
  24  16   4   25.67   23.55
 -24 -16  -4   10.55   28.50
  24  16  -4   18.98   20.35
  24  18   4   66.28   30.87
  24  18  -4   43.84   27.84
  24  20   4  165.74   52.35
  24  20  -4  131.12   49.71
  24  22  -4   14.72   20.56
  26   0   4   -3.53   12.23
 -26   0  -4    4.17   25.79
  26   2   4   13.28   15.34
 -26  -2  -4    7.19   25.79
 -26  -2   4   -8.05   25.97
  26   2  -4   13.63   16.30
  26   4   4   34.75   20.21
 -26  -4  -4   -4.92   26.72
 -26  -4   4   17.47   36.61
  26   4  -4   38.52   21.14
  26   6   4   18.75   16.08
 -26  -6   4   -0.62   35.90
  26   6  -4   15.10   17.36
  26   8   4   86.11   31.43
 -26  -8   4    0.57   31.45
  26   8  -4   86.30   34.07
  26  10   4    3.61   12.68
  26  10  -4    2.20   14.44
  26  12   4  106.81   41.84
  26  12  -4  135.38   42.30
  26  14   4   -2.30   20.71
   1   1   5   90.53   31.88
   1   1  -5  107.01   32.55
   1  -1  -5   92.99   32.13
   1  -1   5   77.90   31.62
   1   3   5   81.81   29.18
   1   3  -5   83.42   30.30
   1  -3  -5   77.90   29.84
   1  -3   5   80.76   29.68
   1   5   5  100.69   33.08
   1  -5   5   85.10   31.72
   1   7   5   14.74   15.40
   1   7  -5   13.17   12.91
   1  -7  -5   11.53   13.77
   1  -7   5   13.70   12.65
   1   9   5   43.56   21.21
   1   9  -5   40.86   20.72
   1  -9  -5   45.85   20.78
   1  11   5  145.34   44.58
   1  11  -5  143.40   44.92
   1 -11  -5  156.64   45.64
   1 -11   5  119.83   43.75
   1  13   5   31.53   18.49
   1  13  -5   39.01   18.71
   1 -13  -5   39.06   18.83
   1 -13   5   25.97   20.04
   1  15   5   46.53   35.77
   1  15  -5  131.44   36.38
   1 -15  -5  140.58   37.49
   1  17  -5   31.45   16.57
   1 -17  -5   36.04   18.25
   1 -17   5   -1.67   18.68
   1  19   5    4.88   27.32
   1  19  -5  102.77   28.52
   1 -19  -5  104.87   29.62
   1  21   5   -1.20   13.78
   1  21  -5   14.06   14.82
   1 -21  -5   17.01   13.04
   1 -21   5    2.12   13.19
   1  23   5    2.13   20.00
   1  23  -5  136.10   22.91
   1 -23  -5    0.19   19.60
   1 -23   5    2.39   20.80
   1  25   5   -2.73   15.86
   1  25  -5   53.61   16.27
   1 -25  -5    1.23   16.56
   1 -25   5    1.23   23.86
   1  27   5   -2.98   22.66
   1  27  -5   99.51   20.74
   1 -27  -5    1.06   17.93
   1 -27   5   -1.46   28.19
   1  29   5    4.89   20.30
   1  29  -5    2.95   12.00
   1 -29  -5   -1.23   12.24
   1  31   5    0.54   22.41
   1  31  -5    0.61   12.30
   1 -31  -5    2.33   12.81
   1 -31   5    8.47   24.90
   1  33   5    7.26   24.78
   1  33  -5   -0.37   12.81
   1 -33  -5    1.21   12.95
   1  35  -5   -3.62   11.94
   1 -35  -5   -1.19   12.29
   1  37  -5   -3.51   15.50
   1 -37  -5    0.88   15.94
   3   1   5   29.70   16.23
   3   1  -5   26.02   15.44
   3  -1  -5   20.59   17.32
   3   3   5   69.71   24.69
   3   3  -5   53.66   24.38
   3  -3  -5   57.38   24.62
   3  -3   5   64.01   25.01
   3   5   5   34.84   18.37
   3   5  -5   28.11   17.46
   3  -5  -5   27.65   17.88
   3  -5   5   17.98   15.64
   3   7   5  181.13   50.62
   3   7  -5  153.06   50.80
   3  -7  -5  156.99   51.54
   3  -7   5  166.32   50.11
   3   9   5  173.59   47.66
   3   9  -5  150.46   47.97
   3  -9  -5  144.53   48.31
   3  -9   5  146.50   47.57
   3  11  -5   68.54   27.15
   3 -11  -5   82.96   27.86
   3 -11   5   59.32   26.60
   3  13   5  268.26   64.94
   3  13  -5  205.13   65.33
   3 -13  -5  188.37   65.43
   3  15   5  103.20   28.39
   3  15  -5   94.94   28.65
   3 -15  -5   84.70   29.88
   3 -15   5    0.07   28.64
   3  17   5    6.67   14.90
   3  17  -5   36.97   15.00
   3 -17  -5    2.74   14.08
   3  19   5   -2.64   13.05
   3  19  -5   25.32   12.84
   3 -19  -5   -2.04   11.30
   3 -19   5   -2.51   14.87
   3  21   5   -0.48   12.96
   3  21  -5   -2.02   13.78
   3 -21  -5    2.04   10.71
   3 -21   5    2.64   17.08
   3  23   5   -3.19   13.96
   3  23  -5   34.04   15.42
   3 -23  -5    4.63   15.79
   3  25   5   -2.83   17.40
   3  25  -5   48.60   16.55
   3 -25  -5   -1.52   14.47
   3 -25   5    6.61   26.72
   3  27  -5   43.71   17.40
   3 -27  -5   -0.15   17.44
   3 -27   5   -3.24   29.70
   3  29   5   -4.11   25.99
   3  29  -5   66.53   19.00
   3 -29  -5   -0.39   17.32
   3  31  -5   65.35   21.35
   3 -31  -5    1.85   20.41
   3  33   5   -0.89   29.83
   3  33  -5  107.10   24.05
   3 -33  -5    1.21   22.24
   3  35   5    2.14   29.73
   3  35  -5   78.70   22.82
   3 -35  -5   -2.97   20.02
   3  37  -5   85.64   27.44
   3 -37  -5   -0.65   25.25
   5   1   5  176.09   49.83
   5   1  -5  171.65   50.03
   5  -1  -5  161.85   50.41
   5  -1   5  152.23   49.97
   5   3   5  123.43   37.49
   5   3  -5  125.86   37.98
   5  -3  -5  104.50   37.93
   5  -3   5   99.03   37.18
   5   5   5   46.72   21.19
   5   5  -5   48.39   21.84
   5  -5  -5   54.04   23.12
   5  -5   5   49.29   22.35
   5   7   5   23.57   14.67
   5   7  -5   24.65   15.47
   5  -7   5   19.55   16.20
   5   9   5    4.80   10.96
   5   9  -5    5.01   10.59
   5  -9  -5    7.60   13.33
   5  -9   5    6.18   12.53
   5  11   5   84.81   27.24
   5  11  -5   69.42   26.30
   5 -11  -5   53.10   27.65
   5 -11   5   54.77   27.36
   5  13   5   88.46   25.50
   5  13  -5   74.16   24.61
   5 -13  -5    4.64   24.89
   5 -13   5   52.13   26.32
   5  15   5   40.44   16.32
   5  15  -5   32.70   15.80
   5 -15  -5    0.10   15.50
   5 -15   5    4.23   15.98
   5  17  -5  110.77   22.34
   5 -17  -5    3.85   21.74
   5 -17   5    0.14   22.95
   5  19  -5   23.06   13.19
   5 -19  -5   -1.56   12.07
   5 -19   5   -2.90   24.11
   5  21   5    2.11   27.41
   5  21  -5  189.69   29.07
   5 -21  -5   -1.56   25.63
   5 -21  -5   23.68   59.05
   5  23   5   -0.07   19.70
   5  23  -5  103.36   20.89
   5 -23  -5    2.86   18.39
   5 -23  -5   20.83   70.20
   5 -23   5    5.86   29.63
   5  25   5   -2.01   20.42
   5  25  -5  116.29   23.26
   5 -25  -5   -2.99   22.14
   5  27   5    1.15   15.01
   5  27  -5   26.48   15.31
   5 -27  -5    2.75   14.53
   5  29  -5  161.49   34.68
   5 -29  -5    1.27   32.17
   5  31  -5   26.59   19.56
   5  33  -5   11.81   14.40
   5 -33  -5    2.88   17.69
   5  35   5    6.67   24.61
   5  35  -5   17.61   18.07
   5 -35  -5   -1.18   15.59
   5  37  -5   74.06   33.69
   7   1   5  137.82   40.64
   7   1  -5  150.62   41.50
   7  -1  -5  109.11   40.39
   7  -1   5  112.53   40.76
   7   3   5  137.59   36.92
   7   3  -5  126.57   37.20
   7  -3  -5   99.69   37.65
   7  -3   5   84.83   37.01
   7   5   5   49.84   20.84
   7   5  -5   57.58   21.48
   7  -5  -5   37.51   22.43
   7  -5   5   42.80   21.75
   7   7   5   34.19   17.88
   7   7  -5   48.34   20.07
   7  -7  -5   27.58   20.06
   7  -7   5   30.92   19.22
   7   9   5   25.86   14.56
   7   9  -5   16.25   14.01
   7  -9  -5   18.47   17.45
   7  -9   5   15.59   16.70
   7  11   5    4.66   13.38
   7  11  -5    4.07   10.10
   7 -11  -5   -1.53   11.19
   7  13   5  113.34   30.11
   7  13  -5  119.72   30.53
   7 -13  -5   -1.40   30.63
   7  15   5   10.19   10.03
   7  15  -5   15.68   12.61
   7 -15  -5   -0.55   12.70
   7  17   5   73.63   23.44
   7  17  -5  111.01   25.83
   7 -17  -5    1.77   25.93
   7 -17   5   21.93   37.54
   7  19  -5   68.34   19.37
   7 -19  -5    0.15   17.85
   7 -19   5    9.95   29.93
   7  21   5   47.01   24.14
   7  21  -5   70.79   22.09
   7 -21  -5    0.96   22.36
   7  23   5   -1.32   19.48
   7  23  -5   85.23   20.43
   7 -23  -5    4.93   20.41
   7  25   5    1.01   23.71
   7  25  -5  152.52   27.07
   7 -25  -5    2.03   24.42
   7  27   5    2.37   16.92
   7  27  -5   27.64   15.17
   7 -27  -5   -3.27   14.60
   7  29   5    3.73   16.36
   7  29  -5   34.86   16.58
   7 -29  -5   -0.62   15.96
   7  31   5   -2.00   20.51
   7  31  -5   32.44   16.49
   7 -31  -5    1.77   18.49
   7  33  -5   78.65   26.47
   7 -33  -5   10.32   26.16
   7  35   5   -1.48   22.43
   7  35  -5    5.68   16.07
   7  37  -5   71.94   33.06
   9   1   5   31.40   15.85
   9   1  -5   29.74   16.05
   9  -1   5   13.16   17.66
   9   3   5   48.90   20.59
   9   3  -5   60.96   20.94
   9  -3  -5   26.33   21.44
   9   5   5   97.71   29.74
   9   5  -5   99.73   30.41
   9  -5   5   46.70   31.25
   9   7   5  202.68   56.83
   9   7  -5  227.82   58.01
   9  -7  -5  151.83   57.80
   9   9   5   54.57   22.13
   9   9  -5   61.15   23.06
   9  -9  -5   34.59   24.21
   9  11   5  122.11   31.08
   9  11  -5   93.84   29.79
   9 -11  -5   20.62   30.17
   9  13   5   82.98   28.35
   9  13  -5   62.59   28.17
   9  15   5   34.69   16.32
   9  15  -5   55.55   18.65
   9 -15  -5    0.42   20.76
   9  17   5  118.77   33.01
   9  17  -5  148.31   34.38
   9 -17  -5    0.06   34.40
   9  19   5   28.77   16.87
   9  19  -5   62.09   19.38
   9 -19  -5    0.33   19.00
   9  21   5   13.41   15.08
   9  21  -5    9.78   13.01
   9 -21  -5   -2.48   16.02
   9  23   5   29.88   21.21
   9  23  -5   26.68   16.89
   9 -23  -5    3.23   19.20
   9  25   5   -2.71   17.11
   9  25  -5   58.02   19.50
   9 -25  -5   -1.84   19.42
   9  27   5   -0.13   18.56
   9  27  -5   78.31   20.60
   9 -27  -5    2.29   21.63
   9  29   5   -1.43   15.96
   9  29  -5   36.51   16.40
   9 -29  -5   -1.07   16.44
   9  31   5   -6.23   29.54
   9  31  -5  109.80   28.92
   9  33   5    0.15   30.39
   9  33  -5   93.46   28.06
   9  35  -5  102.37   39.89
  11   1   5   49.81   20.81
  11   1  -5   39.06   20.85
  11   3   5  131.78   37.12
  11   3  -5  133.11   37.45
  11  -3  -5   70.88   38.50
  11   5   5   66.65   25.03
  11   5  -5   58.00   25.17
  11   7   5   46.34   18.85
  11   7  -5   47.87   19.29
  11  -7  -5   16.53   20.74
  11   9   5   15.47   13.43
  11   9  -5   17.65   13.53
  11  -9  -5    6.04   17.19
  11  11   5   12.67   13.22
  11  11  -5    6.37   12.77
  11  13   5    6.00   14.72
  11  13  -5    3.76   11.31
  11 -13  -5    5.09   14.02
  11  15   5   64.08   21.41
  11  15  -5   85.52   23.21
  11 -15  -5   -5.62   24.01
  11  17   5    5.18   10.28
  11  17  -5   -0.38   10.79
  11 -17  -5   -2.02   17.44
  11  19   5   30.21   16.37
  11  19  -5   46.94   19.93
  11 -19  -5    4.76   21.04
  11  21   5  140.42   34.55
  11  21  -5  114.93   33.56
  11 -21  -5   -4.03   34.70
  11  23   5  107.51   34.21
  11  23  -5  141.95   33.58
  11 -23  -5   -5.85   34.28
  11  25   5   32.96   18.95
  11  25  -5   34.64   20.05
  11 -25  -5    2.11   22.20
  11  27   5   62.82   33.10
  11  27  -5  109.83   34.25
  11  29   5   -1.32   15.47
  11  29  -5   36.02   20.14
  11  31   5   -5.72   24.17
  11  31  -5   55.54   21.72
  11  33   5   -4.34   20.84
  11  33  -5    8.24   15.81
  11  35  -5   16.67   19.32
  13   1   5   13.83   13.79
  13   1  -5   16.81   14.02
  13   3   5   98.97   35.09
  13   3  -5  107.87   35.58
  13   5   5   18.43   14.59
  13   5  -5   19.13   14.72
  13   7   5   98.20   36.18
  13   7  -5  118.66   36.90
  13   9   5   29.81   18.66
  13   9  -5   37.57   18.70
  13  11   5   76.70   28.97
 -13 -11  -5   11.66   40.44
  13  11  -5   81.70   29.37
  13  13   5  104.12   32.96
 -13 -13  -5   19.39   41.85
  13  13  -5   83.76   33.28
  13  15   5   46.07   26.54
  13  15  -5   97.13   28.32
  13  17   5   18.55   14.63
  13  17  -5   27.04   16.26
  13  19   5   15.14   14.07
  13  19  -5   23.99   15.83
  13  21   5   73.64   26.83
  13  21  -5   38.75   25.00
  13  23   5   32.71   22.04
  13  23  -5   34.47   19.98
  13  25   5   23.55   19.92
  13  25  -5   34.52   19.28
  13  27   5   83.21   37.08
  13  27  -5  110.04   38.56
  13  29   5    8.18   15.56
  13  29  -5    4.06   18.84
  13  31   5   19.66   26.23
  13  31  -5   58.34   26.81
  15   1   5    7.59   12.78
  15   1  -5   13.04   12.90
  15   3   5   23.55   14.56
  15   3  -5    9.52   14.62
  15   5   5   73.20   26.00
  15   5  -5   54.20   26.25
  15   7   5   51.09   22.43
  15   7  -5   45.62   22.30
  15   9   5  201.81   57.78
 -15  -9  -5    5.28   56.06
  15   9  -5  208.29   58.21
  15  11   5  197.14   54.08
 -15 -11  -5    4.58   52.33
  15  11  -5  170.67   53.54
  15  13   5   96.90   31.89
  15  13  -5   75.83   32.40
  15  15   5   15.91   13.84
  15  15  -5   25.16   16.41
  15  17   5   18.34   17.11
  15  17  -5   44.69   18.71
  15  19   5   50.32   23.35
  15  19  -5   46.69   22.89
  15  21   5    2.95   14.83
  15  21  -5    3.49   11.75
  15  23   5   28.63   24.92
  15  23  -5   19.09   20.59
  15  25   5   12.72   20.81
  15  25  -5   14.02   18.94
  15  27   5   16.20   19.28
  15  27  -5   30.17   21.93
  15  29   5   25.26   21.66
  15  29  -5   32.02   23.34
  17   1   5   74.15   27.63
  17   1  -5   65.20   27.52
  17   3   5   79.24   27.78
  17   3  -5   60.79   27.67
  17   5   5   24.54   16.40
 -17  -5  -5   -4.58   36.88
  17   5  -5   25.88   16.82
  17   7   5   23.85   17.15
  17   7  -5   23.13   16.81
  17   9   5    6.28   15.74
  17   9  -5    4.16   12.21
  17  11   5   10.44   14.58
  17  11  -5   10.00   13.15
  17  13   5   12.20   12.55
  17  13  -5   16.79   12.39
  17  15   5   -0.45    9.16
  17  15  -5    5.69   11.62
  17  17   5   25.86   21.40
  17  17  -5   58.93   28.07
  17  19   5   39.20   25.45
  17  19  -5   21.49   22.53
  17  21   5  101.00   36.39
  17  21  -5   58.93   32.45
  17  23   5   73.15   35.11
  17  23  -5   67.51   30.96
  17  25   5   20.91   18.36
  17  25  -5   37.25   22.85
  19   1   5   79.77   30.76
  19   1  -5   82.87   30.69
  19   3   5   29.76   18.22
  19   3  -5   29.62   18.32
  19   5   5   60.94   26.08
  19   5  -5   59.81   27.25
  19   7   5   26.78   17.87
  19   7  -5   23.74   19.61
  19   9   5   30.08   18.01
  19   9  -5   19.98   19.72
  19  11   5   12.83   16.46
  19  11  -5   29.59   19.72
  19  13   5   87.24   33.28
  19  13  -5   92.47   35.51
  19  15   5   22.15   19.17
  19  15  -5   40.15   22.90
  19  17  -5   75.16   32.89
  19  19   5   79.51   34.92
  19  19  -5   67.06   32.67
  19  21   5   35.41   27.77
  19  21  -5   30.82   24.00
  21   1   5   38.83   23.22
  21   1  -5   47.84   23.20
  21   3   5   48.49   25.20
  21   3  -5   61.65   26.13
  21   5   5   25.21   18.90
  21   5  -5   31.25   20.01
  21   7   5   39.73   22.59
  21   7  -5   46.53   23.99
  21   9   5    8.64   13.31
  21   9  -5    0.62   16.35
  21  11   5   40.17   22.50
  21  11  -5   49.17   24.81
  21  13   5   20.66   17.93
  21  13  -5   28.17   20.72
   0   0   6    3.08   14.75
   0   2   6  115.08   30.45
   0   2  -6    0.08   25.81
   0   4   6    2.22   15.97
   0   4  -6   -3.98   17.05
   0   6   6   -3.58   16.41
   0   6  -6    1.11   13.98
   0   8   6    0.22   14.65
   0   8  -6    0.69   18.11
   0  10   6   -1.84   14.93
   0  12  -6    2.55   16.68
   0  14  -6    8.66   18.50
   0  16  -6    0.34   14.88
   2   0   6    2.82   14.49
   2   0  -6    5.85   19.07
   2   2   6    1.24   13.81
   2   2  -6    0.58   13.59
   2  -2  -6   -0.23   18.41
   2  -2   6   -5.05   20.31
   2   4   6   -1.74   16.00
   2   4  -6    1.75   13.96
   2  -4  -6    4.92   15.22
   2  -4   6    9.36   21.09
   2   6   6   -4.47   19.71
   2   6  -6   -1.63   17.02
   2  -6  -6   -1.69   14.47
   2  -6   6    4.12   17.83
   2   8   6    5.94   16.52
   2   8  -6   -3.72   14.83
   2  -8  -6    1.53   18.18
   2  10  -6   -2.69   15.54
   2 -10  -6    1.60   15.92
   2  12  -6    4.11   16.43
   2 -12  -6   -0.74   16.74
   2  14  -6   -4.10   16.23
   2  16  -6    2.90   14.95
   2  18  -6   -2.21   16.52
   4   0   6    0.39   13.81
   4   2   6    4.17   17.11
   4   2  -6   -1.45   13.82
   4   4   6    0.29   15.45
   4   4  -6   11.03   17.40
   4   6   6    0.50   19.32
   4   6  -6    2.88   14.00
   4   8   6    1.33   16.63
   4   8  -6    7.58   15.49
   4  10   6    0.84   14.36
   4  10  -6    1.50   15.70
   4  12   6   -3.27   14.02
   4  12  -6   -4.78   15.38
   4  14   6   -0.44   14.95
   4  16  -6    1.36   15.85
   4  18  -6    1.59   13.58
   6   0   6   -1.29   13.38
   6   2   6   -0.38   13.59
   6   2  -6   -2.72   13.48
   6   4   6   -0.15   17.79
   6   4  -6    3.26   16.73
   6   6   6   -1.14   16.02
   6   6  -6    8.38   17.41
   6   8   6   -0.14   19.48
   6   8  -6   -3.17   14.23
   6  10   6    1.33   15.14
   6  10  -6    0.63   15.41
   6  12   6    2.45   17.85
   6  12  -6    5.96   16.40
   6  14   6    1.73   14.96
   6  14  -6    1.48   16.38
   6  16  -6    1.62   15.16
   6  18  -6   -1.17   13.70
   8   0   6    2.02   14.00
   8   2   6    0.90   14.07
   8   2  -6    4.00   14.11
   8   4   6   -1.44   17.47
   8   4  -6    1.87   13.31
   8   6   6    2.25   15.82
   8   6  -6    2.11   13.78
   8   8   6    3.15   15.91
   8   8  -6   -1.73   14.04
   8  10  -6   -1.22   13.84
   8  12   6   -2.01   14.08
   8  12  -6    0.91   14.29
   8  14  -6    6.38   16.16
   8  16  -6   -1.53   15.08
  10   0   6    6.33   14.99
  10   2   6   -1.11   13.79
  10   2  -6    1.00   14.00
  10   4   6   -0.04   13.54
  10   4  -6   -3.31   11.82
  10   6   6   -2.74   13.65
  10   6  -6   -1.04   11.77
  10   8   6   -2.89   14.09
  10   8  -6    2.79   12.31
  10  10  -6    0.16   13.23
  10  12  -6    2.24   14.92
  12   0   6    0.65   17.44
  12   2   6    4.96   17.63
  12   2  -6   -0.20   14.79
  12   4   6   -1.14   14.62
  12   4  -6    9.48   15.82
  12   6  -6   11.87   17.75
  12   8  -6   10.10   17.61
   0   0   0    0.00    0.00

_computing_structure_solution     'SHELXT 2014/5 (Sheldrick, 2014)'
;
_shelx_hkl_checksum               44267
_olex2_submission_special_instructions 'No special instructions were received'
loop_
  _twin_individual_id
  _twin_individual_mass_fraction_refined
 1 0.52(5)
 2 0.48(5)
